# Supplementary material for: Invasion genetics of the mummichog (Fundulus heteroclitus): recent anthropogenic introduction in Iberia
Source: PeerJ. 2019 Feb 8;7:e6155. doi: 10.7717/peerj.6155 (PMC6369826; doi:10.7717/peerj.6155)
Supplement: Supplemental Information 1 — Fundulus heteroclitus sequences [file peerj-07-6155-s001.fas]

>01_FH_hv01
ATTATACTTCCGACATTTCTACAGCATTCTCATCAGTTGCCCATATCTGCCGAGATGTAAATTATGGCTGACTAATTCGTAATATACACGCCAACGGGGCCTCTTTCTTCTTTATTTGTATTTATCTTCACATTGGACGAGGCTTATATTACGGTTCATACCTTTATAAAGAAACATGAAACGTAGGTGTTATCCTTCTTCTCTTAGTTATAATAACTGCCTTTGTTGGTTATGTTCTTCCCTGAGGACAAATATCCTTCTGAGGGGCCACCGTTATTACCAATCTCCTGTCCGCCGTCCCTTACGTAGGAGATGCACTGGTACAATGAATCTGAGGTGGCTTCTCAGTTGATAATGCTACATTAACCCGGTTCTTTGCCTTCCATTTCCTCCTCCCATTTGTCGTAGCCGCTGCAACCATGGTCCACTTAATTTTTCTACATGAAACAGGATCTAATAATCCCACAGGCCTGAACTCCGATGCCGACAAAATTTCATTCCACCCTTACTTTTCTTACAAAGATATTCTAGGATTTGCCCTCCTTCTAGCAACCCTAATTTCTTTAGCATTATTCTCTCCTAACCTTCTTGGAGATCCAGAAAATTTTACCCCAGCTAACCCATTAGTTACCCCTCCACATATTAAACCCGAATGATATTTCCTCTTTGCCTACGCCATCCTCCGATCTATTCCTAACAA
>01_FH_hv02
ATTATACTTCCGACATTTCTACAGCATTCTCATCAGTTGCCCATATCTGCCGAGATGTAAATTATGGCTGACTAATTCGTAATATACACGCCAACGGGGCCTCTTTCTTCTTTATTTGTATTTATCTTCACATTGGACGAGGCTTATATTACGGTTCATACCTTTATAAAGAAACATGAAACGTAGGTGTTATCCTTCTTCTCTTAGTTATAATAACTGCCTTTGTTGGTTATGTTCTTCCCTGAGGACAAATATCCTTCTGAGGGGCCACCGTTATTACCAATCTCCTGTCCGCCGTCCCTTACGTAGGAGATGCACTGGTACAATGAATCTGAGGTGGCTTCTCAGTTGATAATGCTACATTAACCCGGTTCTTTGCCTTCCATTTCCTCCTCCCATTTGTCGTAGCCGCTGCAACCATGGTCCACTTAATTTTTCTACATGAAACAGGATCTAATAATCCCACAGGCCTGAACTCCGATGCCGACAAAATTTCATTCCACCCTTACTTTTCTTACAAAGATATTCTAGGATTTGCCCTCCTTCTAGCAACCCTAATTTCTTTAGCATTATTCTCTCCTAACCTTCTTGGAGATCCAGAAAATTTTACCCCAGCTAACCCATTAGTTACCCCTCCACATATTAAACCCGAATGATATTTCCTCTTTGCCTACGCCATCCTCCGATCTATTCCTAACAA
>01_FH_hv03
ATTATACTTCCGACATTTCTACAGCATTCTCATCAGTTGCCCATATCTGCCGAGATGTAAATTATGGCTGATTAATTCGTAATATGCACGCCAACGGGGCCTCTTTCTTCTTTATTTGTATTTATCTTCACATTGGACGAGGCTTATATTACGGTTCATACCTTTATAAAGAAACATGAAACGTAGGTGTTATCCTTCTTCTCTTAGTTATAATAACTGCCTTTGTTGGTTATGTTCTTCCCTGAGGACAAATATCCTTCTGAGGGGCTACCGTTATTACCAATCTCCTGTCCGCCGTCCCTTACGTAGGGGATGCACTAGTACAATGAATCTGAGGTGGCTTCTCAGTTGACAATGCTACATTAACCCGGTTCTTTGCCTTCCATTTCCTCCTCCCATTTGTCGTAGCCGCTGCAACCATGGTCCACTTAATCTTTCTACATGAAACAGGATCTAATAATCCCACAGGCCTGAACTCTGATGCCGACAAAATTTCATTCCACCCTTACTTTTCTTACAAAGATATTCTAGGATTTGCCCTCCTTCTAGCAACCCTAATTTCTTTAGCATTATTCTCCCCTAACCTTCTTGGAGACCCAGAAAATTTTACCCCAGCTAACCCATTAGTTACCCCTCCACATATTAAACCCGAATGATATTTCCTCTTTGCCTACGCCATCCTCCGATCTATTCCTAACAA
>01_FH_hv04
ATTATACTTCCGACATTTCTACAGCATTCTCATCAGTTGCCCATATCTGCCGAGATGTAAATTATGGCTGACTAATTCGTAATATACACGCCAACGGGGCCTCTTTCTTCTTTATTTGTATTTATCTTCACATTGGACGAGGCTTATATTACGGTTCATACCTTTATAAAGAAACATGAAACGTAGGTGTTATCCTTCTTCTCTTAGTTATAATAACTGCCTTTGTTGGTTATGTTCTTCCCTGAGGACAAATATCCTTCTGAGGGGCCACCGTTATTACCAATCTCCTGTCCGCCGTCCCTTACGTAGGAGATGCACTGGTACAATGAATCTGAGGTGGCTTCTCAGTTGATAATGCTACATTAACCCGGTTCTTTGCCTTCCATTTCCTCCTCCCATTTGTCGTAGCCGCTGCAACCATGGTCCACTTAATTTTTCTACATGAAACAGGATCTAATAATCCCACAGGCCTGAACTCCGATGCCGACAAAATTTCATTCCACCCTTACTTTTCTTACAAAGATATTCTAGGATTTGCCCTCCTTCTAGCAACCCTAATTTCTTTAGCATTATTCTCTCCTAACCTTCTTGGAGATCCAGAAAATTTTACCCCAGCTAACCCATTAGTTACCCCTCCACATATTAAACCCGAATGATATTTCCTCTTTGCCTACGCCATCCTCCGATCTATTCCTAACAA
>01_FH_hv05
ATTATACTTCCGACATTTCTACAGCATTCTCATCAGTTGCCCATATCTGCCGAGATGTAAATTATGGCTGACTAATTCGTAATATACACGCCAACGGGGCCTCTTTCTTCTTTATTTGTATTTATCTTCACATTGGACGAGGCTTATATTACGGTTCATACCTTTATAAAGAAACATGAAACGTAGGTGTTATCCTTCTTCTCTTAGTTATAATAACTGCCTTTGTTGGTTATGTTCTTCCCTGAGGACAAATATCCTTCTGAGGGGCCACCGTTATTACCAATCTCCTGTCCGCCGTCCCTTACGTAGGAGATGCACTGGTACAATGAATCTGAGGTGGCTTCTCAGTTGATAATGCTACATTAACCCGGTTCTTTGCCTTCCATTTCCTCCTCCCATTTGTCGTAGCCGCTGCAACCATGGTCCACTTAATTTTTCTACATGAAACAGGATCTAATAATCCCACAGGCCTGAACTCCGATGCCGACAAAATTTCATTCCACCCTTACTTTTCTTACAAAGATATTCTAGGATTTGCCCTCCTTCTAGCAACCCTAATTTCTTTAGCATTATTCTCTCCTAACCTTCTTGGAGATCCAGAAAATTTTACCCCAGCTAACCCATTAGTTACCCCTCCACATATTAAACCCGAATGATATTTCCTCTTTGCCTACGCCATCCTCCGATCTATTCCTAACAA
>01_FH_hv06
ATTATACTTCCGACATTTCTACAGCATTCTCATCAGTTGCCCATATCTGCCGAGATGTAAATTATGGCTGACTAATTCGTAATATACACGCCAACGGGGCCTCTTTCTTCTTTATTTGTATTTATCTTCACATTGGACGAGGCTTATATTACGGTTCATACCTTTATAAAGAAACATGAAACGTAGGTGTTATCCTTCTTCTCTTAGTTATAATAACTGCCTTTGTTGGTTATGTTCTTCCCTGAGGACAAATATCCTTCTGAGGGGCCACCGTTATTACCAATCTCCTGTCCGCCGTCCCTTACGTAGGAGATGCACTGGTACAATGAATCTGAGGTGGCTTCTCAGTTGATAATGCTACATTAACCCGGTTCTTTGCCTTCCATTTCCTCCTCCCATTTGTCGTAGCCGCTGCAACCATGGTCCACTTAATTTTTCTACATGAAACAGGATCTAATAATCCCACAGGCCTGAACTCCGATGCCGACAAAATTTCATTCCACCCTTACTTTTCTTACAAAGATATTCTAGGATTTGCCCTCCTTCTAGCAACCCTAATTTCTTTAGCATTATTCTCTCCTAACCTTCTTGGAGATCCAGAAAATTTTACCCCAGCTAACCCATTAGTTACCCCTCCACATATTAAACCCGAATGATATTTCCTCTTTGCCTACGCCATCCTCCGATCTATTCCTAACAA
>01_FH_hv07
ATTATACTTCCGACATTTCTACAGCATTCTCATCAGTTGCCCATATCTGCCGAGATGTAAATTATGGCTGACTAATTCGTAATATACACGCCAACGGGGCCTCTTTCTTCTTTATTTGTATTTATCTTCACATTGGACGAGGCTTATATTACGGTTCATACCTTTATAAAGAAACATGAAACGTAGGTGTTATCCTTCTTCTCTTAGTTATAATAACTGCCTTTGTTGGTTATGTTCTTCCCTGAGGACAAATATCCTTCTGAGGGGCCACCGTTATTACCAATCTCCTGTCCGCCGTCCCTTACGTAGGAGATGCACTGGTACAATGAATCTGAGGTGGCTTCTCAGTTGATAATGCTACATTAACCCGGTTCTTTGCCTTCCATTTCCTCCTCCCATTTGTCGTAGCCGCTGCAACCATGGTCCACTTAATTTTTCTACATGAAACAGGATCTAATAATCCCACAGGCCTGAACTCCGATGCCGACAAAATTTCATTCCACCCTTACTTTTCTTACAAAGATATTCTAGGATTTGCCCTCCTTCTAGCAACCCTAATTTCTTTAGCATTATTCTCTCCTAACCTTCTTGGAGATCCAGAAAATTTTACCCCAGCTAACCCATTAGTTACCCCTCCACATATTAAACCCGAATGATATTTCCTCTTTGCCTACGCCATCCTCCGATCTATTCCTAACAA
>01_FH_hv08
ATTATACTTCCGACATTTCTACAGCATTCTCATCAGTTGCCCATATCTGCCGAGATGTAAATTATGGCTGACTAATTCGTAATATACACGCCAACGGGGCCTCTTTCTTCTTTATTTGTATTTATCTTCACATTGGACGAGGCTTATATTACGGTTCATACCTTTATAAAGAAACATGAAACGTAGGTGTTATCCTTCTTCTCTTAGTTATAATAACTGCCTTTGTTGGTTATGTTCTTCCCTGAGGACAAATATCCTTCTGAGGGGCCACCGTTATTACCAATCTCCTGTCCGCCGTCCCTTACGTAGGAGATGCACTGGTACAATGAATCTGAGGTGGCTTCTCAGTTGATAATGCTACATTAACCCGGTTCTTTGCCTTCCATTTCCTCCTCCCATTTGTCGTAGCCGCTGCAACCATGGTCCACTTAATTTTTCTACATGAAACAGGATCTAATAATCCCACAGGCCTGAACTCCGATGCCGACAAAATTTCATTCCACCCTTACTTTTCTTACAAAGATATTCTAGGATTTGCCCTCCTTCTAGCAACCCTAATTTCTTTAGCATTATTCTCTCCTAACCTTCTTGGAGATCCAGAAAATTTTACCCCAGCTAACCCATTAGTTACCCCTCCACATATTAAACCCGAATGATATTTCCTCTTTGCCTACGCCATCCTCCGATCTATTCCTAACAA
>01_FH_hv09
ATTATACTTCCGACATTTCTACAGCATTCTCATCAGTTGCCCATATCTGCCGAGATGTAAATTATGGCTGACTAATTCGTAATATACACGCCAACGGGGCCTCTTTCTTCTTTATTTGTATTTATCTTCACATTGGACGAGGCTTATATTACGGTTCATACCTTTATAAAGAAACATGAAACGTAGGTGTTATCCTTCTTCTCTTAGTTATAATAACTGCCTTTGTTGGTTATGTTCTTCCCTGAGGACAAATATCCTTCTGAGGGGCCACCGTTATTACCAATCTCCTGTCCGCCGTCCCTTACGTAGGAGATGCACTGGTACAATGAATCTGAGGTGGCTTCTCAGTTGATAATGCTACATTAACCCGGTTCTTTGCCTTCCATTTCCTCCTCCCATTTGTCGTAGCCGCTGCAACCATGGTCCACTTAATTTTTCTACATGAAACAGGATCTAATAATCCCACAGGCCTGAACTCCGATGCCGACAAAATTTCATTCCACCCTTACTTTTCTTACAAAGATATTCTAGGATTTGCCCTCCTTCTAGCAACCCTAATTTCTTTAGCATTATTCTCTCCTAACCTTCTTGGAGATCCAGAAAATTTTACCCCAGCTAACCCATTAGTTACCCCTCCACATATTAAACCCGAATGATATTTCCTCTTTGCCTACGCCATCCTCCGATCTATTCCTAACAA
>01_FH_hv10
ATTATACTTCCGACATTTCTACAGCATTCTCATCAGTTGCCCATATCTGCCGAGATGTAAATTATGGCTGACTAATTCGTAATATACACGCCAACGGGGCCTCTTTCTTCTTTATTTGTATTTATCTTCACATTGGACGAGGCTTATATTACGGTTCATACCTTTATAAAGAAACATGAAACGTAGGTGTTATCCTTCTTCTCTTAGTTATAATAACTGCCTTTGTTGGTTATGTTCTTCCCTGAGGACAAATATCCTTCTGAGGGGCCACCGTTATTACCAATCTCCTGTCCGCCGTCCCTTACGTAGGAGATGCACTGGTACAATGAATCTGAGGTGGCTTCTCAGTTGATAATGCTACATTAACCCGGTTCTTTGCCTTCCATTTCCTCCTCCCATTTGTCGTAGCCGCTGCAACCATGGTCCACTTAATTTTTCTACATGAAACAGGATCTAATAATCCCACAGGCCTGAACTCCGATGCCGACAAAATTTCATTCCACCCTTACTTTTCTTACAAAGATATTCTAGGATTTGCCCTCCTTCTAGCAACCCTAATTTCTTTAGCATTATTCTCTCCTAACCTTCTTGGAGATCCAGAAAATTTTACCCCAGCTAACCCATTAGTTACCCCTCCACATATTAAACCCGAATGATATTTCCTCTTTGCCTACGCCATCCTCCGATCTATTCCTAACAA
>01_FH_hv11
ATTATACTTCCGACATTTCTACAGCATTCTCATCAGTTGCCCATATCTGCCGAGATGTAAATTATGGCTGACTAATTCGTAATATACACGCCAACGGGGCCTCTTTCTTCTTTATTTGTATTTATCTTCACATTGGACGAGGCTTATATTACGGTTCATACCTTTATAAAGAAACATGAAACGTAGGTGTTATCCTTCTTCTCTTAGTTATAATAACTGCCTTTGTTGGTTATGTTCTTCCCTGAGGACAAATATCCTTCTGAGGGGCCACCGTTATTACCAATCTCCTGTCCGCCGTCCCTTACGTAGGAGATGCACTGGTACAATGAATCTGAGGTGGCTTCTCAGTTGATAATGCTACATTAACCCGGTTCTTTGCCTTCCATTTCCTCCTCCCATTTGTCGTAGCCGCTGCAACCATGGTCCACTTAATTTTTCTACATGAAACAGGATCTAATAATCCCACAGGCCTGAACTCCGATGCCGACAAAATTTCATTCCACCCTTACTTTTCTTACAAAGATATTCTAGGATTTGCCCTCCTTCTAGCAACCCTAATTTCTTTAGCATTATTCTCTCCTAACCTTCTTGGAGATCCAGAAAATTTTACCCCAGCTAACCCATTAGTTACCCCTCCACATATTAAACCCGAATGATATTTCCTCTTTGCCTACGCCATCCTCCGATCTATTCCTAACAA
>01_FH_hv12
ATTATACTTCCGACATTTCTACAGCATTCTCATCAGTTGCCCATATCTGCCGAGATGTAAATTATGGCTGACTAATTCGTAATATACACGCCAACGGGGCCTCTTTCTTCTTTATTTGTATTTATCTTCACATTGGACGAGGCTTATATTACGGTTCATACCTTTATAAAGAAACATGAAACGTAGGTGTTATCCTTCTTCTCTTAGTTATAATAACTGCCTTTGTTGGTTATGTTCTTCCCTGAGGACAAATATCCTTCTGAGGGGCCACCGTTATTACCAATCTCCTGTCCGCCGTCCCTTACGTAGGAGATGCACTGGTACAATGAATCTGAGGTGGCTTCTCAGTTGATAATGCTACATTAACCCGGTTCTTTGCCTTCCATTTCCTCCTCCCATTTGTCGTAGCCGCTGCAACCATGGTCCACTTAATTTTTCTACATGAAACAGGATCTAATAATCCCACAGGCCTGAACTCCGATGCCGACAAAATTTCATTCCACCCTTACTTTTCTTACAAAGATATTCTAGGATTTGCCCTCCTTCTAGCAACCCTAATTTCTTTAGCATTATTCTCTCCTAACCTTCTTGGAGATCCAGAAAATTTTACCCCAGCTAACCCATTAGTTACCCCTCCACATATTAAACCCGAATGATATTTCCTCTTTGCCTACGCCATCCTCCGATCTATTCCTAACAA
>01_FH_hv13
ATTATACTTCCGACATTTCTACAGCATTCTCATCAGTTGCCCATATCTGCCGAGATGTAAATTATGGCTGACTAATTCGTAATATACACGCCAACGGGGCCTCTTTCTTCTTTATTTGTATTTATCTTCACATTGGACGAGGCTTATATTACGGTTCATACCTTTATAAAGAAACATGAAACGTAGGTGTTATCCTTCTTCTCTTAGTTATAATAACTGCCTTTGTTGGTTATGTTCTTCCCTGAGGACAAATATCCTTCTGAGGGGCCACCGTTATTACCAATCTCCTGTCCGCCGTCCCTTACGTAGGAGATGCACTGGTACAATGAATCTGAGGTGGCTTCTCAGTTGATAATGCTACATTAACCCGGTTCTTTGCCTTCCATTTCCTCCTCCCATTTGTCGTAGCCGCTGCAACCATGGTCCACTTAATTTTTCTACATGAAACAGGATCTAATAATCCCACAGGCCTGAACTCCGATGCCGACAAAATTTCATTCCACCCTTACTTTTCTTACAAAGATATTCTAGGATTTGCCCTCCTTCTAGCAACCCTAATTTCTTTAGCATTATTCTCTCCTAACCTTCTTGGAGATCCAGAAAATTTTACCCCAGCTAACCCATTAGTTACCCCTCCACATATTAAACCCGAATGATATTTCCTCTTTGCCTACGCCATCCTCCGATCTATTCCTAACAA
>01_FH_hv14
ATTATACTTCCGACATTTCTACAGCATTCTCATCAGTTGCCCATATCTGCCGAGATGTAAATTATGGCTGACTAATTCGTAATATACACGCCAACGGGGCCTCTTTCTTCTTTATTTGTATTTATCTTCACATTGGACGAGGCTTATATTACGGTTCATACCTTTATAAAGAAACATGAAACGTAGGTGTTATCCTTCTTCTCTTAGTTATAATAACTGCCTTTGTTGGTTATGTTCTTCCCTGAGGACAAATATCCTTCTGAGGGGCCACCGTTATTACCAATCTCCTGTCCGCCGTCCCTTACGTAGGAGATGCACTGGTACAATGAATCTGAGGTGGCTTCTCAGTTGATAATGCTACATTAACCCGGTTCTTTGCCTTCCATTTCCTCCTCCCATTTGTCGTAGCCGCTGCAACCATGGTCCACTTAATTTTTCTACATGAAACAGGATCTAATAATCCCACAGGCCTGAACTCCGATGCCGACAAAATTTCATTCCACCCTTACTTTTCTTACAAAGATATTCTAGGATTTGCCCTCCTTCTAGCAACCCTAATTTCTTTAGCATTATTCTCTCCTAACCTTCTTGGAGATCCAGAAAATTTTACCCCAGCTAACCCATTAGTTACCCCTCCACATATTAAACCCGAATGATATTTCCTCTTTGCCTACGCCATCCTCCGATCTATTCCTAACAA
>01_FH_hv16
ATTATACTTCCGACATTTCTACAGCATTCTCATCAGTTGCCCATATCTGCCGAGATGTAAATTATGGCTGACTAATTCGTAATATACACGCCAACGGGGCCTCTTTCTTCTTTATTTGTATTTATCTTCACATTGGACGAGGCTTATATTACGGTTCATACCTTTATAAAGAAACATGAAACGTAGGTGTTATCCTTCTTCTCTTAGTTATAATAACTGCCTTTGTTGGTTATGTTCTTCCCTGAGGACAAATATCCTTCTGAGGGGCCACCGTTATTACCAATCTCCTGTCCGCCGTCCCTTACGTAGGAGATGCACTGGTACAATGAATCTGAGGTGGCTTCTCAGTTGATAATGCTACATTAACCCGGTTCTTTGCCTTCCATTTCCTCCTCCCATTTGTCGTAGCCGCTGCAACCATGGTCCACTTAATTTTTCTACATGAAACAGGATCTAATAATCCCACAGGCCTGAACTCCGATGCCGACAAAATTTCATTCCACCCTTACTTTTCTTACAAAGATATTCTAGGATTTGCCCTCCTTCTAGCAACCCTAATTTCTTTAGCATTATTCTCTCCTAACCTTCTTGGAGATCCAGAAAATTTTACCCCAGCTAACCCATTAGTTACCCCTCCACATATTAAACCCGAATGATATTTCCTCTTTGCCTACGCCATCCTCCGATCTATTCCTAACAA
>02_FH_cm01
ATTATACTTCCGACATTTCTACAGCATTCTCATCAGTTGCCCATATCTGCCGAGATGTAAATTATGGCTGACTAATTCGTAATATACACGCCAACGGGGCCTCTTTCTTCTTTATTTGTATTTATCTTCACATTGGACGAGGCTTATATTACGGTTCATACCTTTATAAAGAAACATGAAACGTAGGTGTTATCCTTCTTCTCTTAGTTATAATAACTGCCTTTGTTGGTTATGTTCTTCCCTGAGGACAAATATCCTTCTGAGGGGCCACCGTTATTACCAATCTCCTGTCCGCCGTCCCTTACGTAGGAGATGCACTGGTACAATGAATCTGAGGTGGCTTCTCAGTTGATAATGCTACATTAACCCGGTTCTTTGCCTTCCATTTCCTCCTCCCATTTGTCGTAGCCGCTGCAACCATGGTCCACTTAATTTTTCTACATGAAACAGGATCTAATAATCCCACAGGCCTGAACTCCGATGCCGACAAAATTTCATTCCACCCTTACTTTTCTTACAAAGATATTCTAGGATTTGCCCTCCTTCTAGCAACCCTAATTTCTTTAGCATTATTCTCTCCTAACCTTCTTGGAGATCCAGAAAATTTTACCCCAGCTAACCCATTAGTTACCCCTCCACATATTAAACCCGAATGATATTTCCTCTTTGCCTACGCCATCCTCCGATCTATTCCTAACAA
>02_FH_cm02
ATTATACTTCCGACATTTCTACAGCATTCTCATCAGTTGCCCATATCTGCCGAGATGTAAATTATGGCTGACTAATTCGTAATATACACGCCAACGGGGCCTCTTTCTTCTTTATTTGTATTTATCTTCACATTGGACGAGGCTTATATTACGGTTCATACCTTTATAAAGAAACATGAAACGTAGGTGTTATCCTTCTTCTCTTAGTTATAATAACTGCCTTTGTTGGTTATGTTCTTCCCTGAGGACAAATATCCTTCTGAGGGGCCACCGTTATTACCAATCTCCTGTCCGCCGTCCCTTACGTAGGAGATGCACTGGTACAATGAATCTGAGGTGGCTTCTCAGTTGATAATGCTACATTAACCCGATTCTTTGCCTTCCATTTCCTCCTCCCATTTGTCGTAGCCGCTGCAACCATGGTCCACTTAATTTTTCTACATGAAACAGGATCTAATAATCCCACAGGCCTGAACTCCGATGCCGACAAAATTTCATTCCACCCTTACTTTTCTTACAAAGATATTCTAGGATTTGCCCTCCTTCTAGCAACCCTAATTTCTTTAGCATTATTCTCTCCTAACCTTCTTGGAGATCCAGAAAATTTTACCCCAGCTAACCCATTAGTTACCCCTCCACATATTAAACCCGAATGATATTTCCTCTTTGCCTACGCCATCCTCCGATCTATTCCTAACAA
>02_FH_cm03
ATTATACTTCCGACATTTCTACAGCATTCTCATCAGTTGCCCATATCTGCCGAGATGTAAATTATGGCTGACTAATTCGTAATATACACGCCAACGGGGCCTCTTTCTTCTTTATTTGTATTTATCTTCACATTGGACGAGGCTTATATTACGGTTCATACCTTTATAAAGAAACATGAAACGTAGGTGTTATCCTTCTTCTCTTAGTTATAATAACTGCCTTTGTTGGTTATGTTCTTCCCTGAGGACAAATATCCTTCTGAGGGGCCACCGTTATTACCAATCTCCTGTCCGCCGTCCCTTACGTAGGAGATGCACTGGTACAATGAATCTGAGGTGGCTTCTCAGTTGATAATGCTACATTAACCCGGTTCTTTGCCTTCCATTTCCTCCTCCCATTTGTCGTAGCCGCTGCAACCATGGTCCACTTAATTTTTCTACATGAAACAGGATCTAATAATCCCACAGGCCTGAACTCCGATGCCGACAAAATTTCATTCCACCCTTACTTTTCTTACAAAGATATTCTAGGATTTGCCCTCCTTCTAGCAACCCTAATTTCTTTAGCATTATTCTCTCCTAACCTTCTTGGAGATCCAGAAAATTTTACCCCAGCTAACCCATTAGTTACCCCTCCACATATTAAACCCGAATGATATTTCCTCTTTGCCTACGCCATCCTCCGATCTATTCCTAACAA
>02_FH_cm04
ATTATACTTCCGACATTTCTACAGCATTCTCATCAGTTGCCCATATCTGCCGAGATGTAAATTATGGCTGACTAATTCGTAATATACACGCCAACGGGGCCTCTTTCTTCTTTATTTGTATTTATCTTCACATTGGACGAGGCTTATATTACGGTTCATACCTTTATAAAGAAACATGAAACGTAGGTGTTATCCTTCTTCTCTTAGTTATAATAACTGCCTTTGTTGGTTATGTTCTTCCCTGAGGACAAATATCCTTCTGAGGGGCCACCGTTATTACCAATCTCCTGTCCGCCGTCCCTTACGTAGGAGATGCACTGGTACAATGAATCTGAGGTGGCTTCTCAGTTGATAATGCTACATTAACCCGATTCTTTGCCTTCCATTTCCTCCTCCCATTTGTCGTAGCCGCTGCAACCATGGTCCACTTAATTTTTCTACATGAAACAGGATCTAATAATCCCACAGGCCTGAACTCCGATGCCGACAAAATTTCATTCCACCCTTACTTTTCTTACAAAGATATTCTAGGATTTGCCCTCCTTCTAGCAACCCTAATTTCTTTAGCATTATTCTCTCCTAACCTTCTTGGAGATCCAGAAAATTTTACCCCAGCTAACCCATTAGTTACCCCTCCACATATTAAACCCGAATGATATTTCCTCTTTGCCTACGCCATCCTCCGATCTATTCCTAACAA
>02_FH_cm05
ATTATACTTCCGACATTTCTACAGCATTCTCATCAGTTGCCCATATCTGCCGAGATGTAAATTATGGCTGACTAATTCGTAATATACACGCCAACGGGGCCTCTTTCTTCTTTATTTGTATTTATCTTCACATTGGACGAGGCTTATATTACGGTTCATACCTTTATAAAGAAACATGAAACGTAGGTGTTATCCTTCTTCTCTTAGTTATAATAACTGCCTTTGTTGGTTATGTTCTTCCCTGAGGACAAATATCCTTCTGAGGGGCCACCGTTATTACCAATCTCCTGTCCGCCGTCCCTTACGTAGGAGATGCACTGGTACAATGAATCTGAGGTGGCTTCTCAGTTGATAATGCTACATTAACCCGGTTCTTTGCCTTCCATTTCCTCCTCCCATTTGTCGTAGCCGCTGCAACCATGGTCCACTTAATTTTTCTACATGAAACAGGATCTAATAATCCCACAGGCCTGAACTCCGATGCCGACAAAATTTCATTCCACCCTTACTTTTCTTACAAAGATATTCTAGGATTTGCCCTCCTTCTAGCAACCCTAATTTCTTTAGCATTATTCTCTCCTAACCTTCTTGGAGATCCAGAAAATTTTACCCCAGCTAACCCATTAGTTACCCCTCCACATATTAAACCCGAATGATATTTCCTCTTTGCCTACGCCATCCTCCGATCTATTCCTAACAA
>02_FH_cm06
ATTATACTTCCGACATTTCTACAGCATTCTCATCAGTTGCCCATATCTGCCGAGATGTAAATTATGGCTGACTAATTCGTAATATACACGCCAACGGGGCCTCTTTCTTCTTTATTTGTATTTATCTTCACATTGGACGAGGCTTATATTACGGTTCATACCTTTATAAAGAAACATGAAACGTAGGTGTTATCCTTCTTCTCTTAGTTATAATAACTGCCTTTGTTGGTTATGTTCTTCCCTGAGGACAAATATCCTTCTGAGGGGCCACCGTTATTACCAATCTCCTGTCCGCCGTCCCTTACGTAGGAGATGCACTGGTACAATGAATCTGAGGTGGCTTCTCAGTTGATAATGCTACATTAACCCGGTTCTTTGCCTTCCATTTCCTCCTCCCATTTGTCGTAGCCGCTGCAACCATGGTCCACTTAATTTTTCTACATGAAACAGGATCTAATAATCCCACAGGCCTGAACTCCGATGCCGACAAAATTTCATTCCACCCTTACTTTTCTTACAAAGATATTCTAGGATTTGCCCTCCTTCTAGCAACCCTAATTTCTTTAGCATTATTCTCTCCTAACCTTCTTGGAGATCCAGAAAATTTTACCCCAGCTAACCCATTAGTTACCCCTCCACATATTAAACCCGAATGATATTTCCTCTTTGCCTACGCCATCCTCCGATCTATTCCTAACAA
>02_FH_cm07
ATTATACTTCCGACATTTCTACAGCATTCTCATCAGTTGCCCATATCTGCCGAGATGTAAATTATGGCTGACTAATTCGTAATATACACGCCAACGGGGCCTCTTTCTTCTTTATTTGTATTTATCTTCACATTGGACGAGGCTTATATTACGGTTCATACCTTTATAAAGAAACATGAAACGTAGGTGTTATCCTTCTTCTCTTAGTTATAATAACTGCCTTTGTTGGTTATGTTCTTCCCTGAGGACAAATATCCTTCTGAGGGGCCACCGTTATTACCAATCTCCTGTCCGCCGTCCCTTACGTAGGAGATGCACTGGTACAATGAATCTGAGGTGGCTTCTCAGTTGATAATGCTACATTAACCCGATTCTTTGCCTTCCATTTCCTCCTCCCATTTGTCGTAGCCGCTGCAACCATGGTACACTTAATTTTTCTACATGAAACAGGATCTAATAATCCCACAGGCCTGAACTCCGATGCCGACAAAATTTCATTCCACCCTTACTTTTCTTACAAAGATATTCTAGGATTTGCCCTCCTTCTAGCAACCCTAATTTCTTTAGCATTATTCTCTCCTAACCTTCTTGGAGATCCAGAAAATTTTACCCCAGCTAACCCATTAGTTACCCCTCCACATATTAAACCCGAATGATATTTCCTCTTTGCCTACGCCATCCTCCGATCTATTCCTAACAA
>02_FH_cm08
ATTATACTTCCGACATTTCTACAGCATTCTCATCAGTTGCCCATATCTGCCGAGATGTAAATTATGGCTGACTAATTCGTAATATACACGCCAACGGGGCCTCTTTCTTCTTTATTTGTATTTATCTTCACATTGGACGAGGCTTATATTACGGTTCATACCTTTATAAAGAAACATGAAACGTAGGTGTTATCCTTCTTCTCTTAGTTATAATAACTGCCTTTGTTGGTTATGTTCTTCCCTGAGGACAAATATCCTTCTGAGGGGCCACCGTTATTACCAATCTCCTGTCCGCCGTCCCTTACGTAGGAGATGCACTGGTACAATGAATCTGAGGTGGCTTCTCAGTTGATAATGCTACATTAACCCGGTTCTTTGCCTTCCATTTCCTCCTCCCATTTGTCGTAGCCGCTGCAACCATGGTCCACTTAATTTTTCTACATGAAACAGGATCTAATAATCCCACAGGCCTGAACTCCGATGCCGACAAAATTTCATTCCACCCTTACTTTTCTTACAAAGATATTCTAGGATTTGCCCTCCTTCTAGCAACCCTAATTTCTTTAGCATTATTCTCTCCTAACCTTCTTGGAGATCCAGAAAATTTTACCCCAGCTAACCCATTAGTTACCCCTCCACATATTAAACCCGAATGATATTTCCTCTTTGCCTACGCCATCCTCCGATCTATTCCTAACAA
>02_FH_cm09
ATTATACTTCCGACATTTCTACAGCATTCTCATCAGTTGCCCATATCTGCCGAGATGTAAATTATGGCTGACTAATTCGTAATATACACGCCAACGGGGCCTCTTTCTTCTTTATTTGTATTTATCTTCACATTGGACGAGGCTTATATTACGGTTCATACCTTTATAAAGAAACATGAAACGTAGGTGTTATCCTTCTTCTCTTAGTTATAATAACTGCCTTTGTTGGTTATGTTCTTCCCTGAGGACAAATATCCTTCTGAGGGGCCACCGTTATTACCAATCTCCTGTCCGCCGTCCCTTACGTAGGAGATGCACTGGTACAATGAATCTGAGGTGGCTTCTCAGTTGATAATGCTACATTAACCCGGTTCTTTGCCTTCCATTTCCTCCTCCCATTTGTCGTAGCCGCTGCAACCATGGTCCACTTAATTTTTCTACATGAAACAGGATCTAATAATCCCACAGGCCTGAACTCCGATGCCGACAAAATTTCATTCCACCCTTACTTTTCTTACAAAGATATTCTAGGATTTGCCCTCCTTCTAGCAACCCTAATTTCTTTAGCATTATTCTCTCCTAACCTTCTTGGAGATCCAGAAAATTTTACCCCAGCTAACCCATTAGTTACCCCTCCACATATTAAACCCGAATGATATTTCCTCTTTGCCTACGCCATCCTCCGATCTATTCCTAACAA
>02_FH_cm10
ATTATACTTCCGACATTTCTACAGCATTCTCATCAGTTGCCCATATCTGCCGAGATGTAAATTATGGCTGACTAATTCGTAATATACACGCCAACGGGGCCTCTTTCTTCTTTATTTGTATTTATCTTCACATTGGACGAGGCTTATATTACGGTTCATACCTTTATAAAGAAACATGAAACGTAGGTGTTATCCTTCTTCTCTTAGTTATAATAACTGCCTTTGTTGGTTATGTTCTTCCCTGAGGACAAATATCCTTCTGAGGGGCCACCGTTATTACCAATCTCCTGTCCGCCGTCCCTTACGTAGGAGATGCACTGGTACAATGAATCTGAGGTGGCTTCTCAGTTGATAATGCTACATTAACCCGGTTCTTTGCCTTCCATTTCCTCCTCCCATTTGTCGTAGCCGCTGCAACCATGGTCCACTTAATTTTTCTACATGAAACAGGATCTAATAATCCCACAGGCCTGAACTCCGATGCCGACAAAATTTCATTCCACCCTTACTTTTCTTACAAAGATATTCTAGGATTTGCCCTCCTTCTAGCAACCCTAATTTCTTTAGCATTATTCTCTCCTAACCTTCTTGGAGATCCAGAAAATTTTACCCCAGCTAACCCATTAGTTACCCCTCCACATATTAAACCCGAATGATATTTCCTCTTTGCCTACGCCATCCTCCGATCTATTCCTAACAA
>02_FH_cm12
ATTATACTTCCGACATTTCTACAGCATTCTCATCAGTTGCCCATATCTGCCGAGATGTAAATTATGGCTGACTAATTCGTAATATACACGCCAACGGGGCCTCTTTCTTCTTTATTTGTATTTATCTTCACATTGGACGAGGCTTATATTACGGTTCATACCTTTATAAAGAAACATGAAACGTAGGTGTTATCCTTCTTCTCTTAGTTATAATAACTGCCTTTGTTGGTTATGTTCTTCCCTGAGGACAAATATCCTTCTGAGGGGCCACCGTTATTACCAATCTCCTGTCCGCCGTCCCTTACGTAGGAGATGCACTGGTACAATGAATCTGAGGTGGCTTCTCAGTTGATAATGCTACATTAACCCGGTTCTTTGCCTTCCATTTCCTCCTCCCATTTGTCGTAGCCGCTGCAACCATGGTCCACTTAATTTTTCTACATGAAACAGGATCTAATAATCCCACAGGCCTGAACTCCGATGCCGACAAAATTTCATTCCACCCTTACTTTTCTTACAAAGATATTCTAGGATTTGCCCTCCTTCTAGCAACCCTAATTTCTTTAGCATTATTCTCTCCTAACCTTCTTGGAGATCCAGAAAATTTTACCCCAGCTAACCCATTAGTTACCCCTCCACATATTAAACCCGAATGATATTTCCTCTTTGCCTACGCCATCCTCCGATCTATTCCTAACAA
>02_FH_cm13
ATTATACTTCCGACATTTCTACAGCATTCTCATCAGTTGCCCATATCTGCCGAGATGTAAATTATGGCTGACTAATTCGTAATATACACGCCAACGGGGCCTCTTTCTTCTTTATTTGTATTTATCTTCACATTGGACGAGGCTTATATTACGGTTCATACCTTTATAAAGAAACATGAAACGTAGGTGTTATCCTTCTTCTCTTAGTTATAATAACTGCCTTTGTTGGTTATGTTCTTCCCTGAGGACAAATATCCTTCTGAGGGGCCACCGTTATTACCAATCTCCTGTCCGCCGTCCCTTACGTAGGAGATGCACTGGTACAATGAATCTGAGGTGGCTTCTCAGTTGATAATGCTACATTAACCCGATTCTTTGCCTTCCATTTCCTCCTCCCATTTGTCGTAGCCGCTGCAACCATGGTCCACTTAATTTTTCTACATGAAACAGGATCTAATAATCCCACAGGCCTGAACTCCGATGCCGACAAAATTTCATTCCACCCTTACTTTTCTTACAAAGATATTCTAGGATTTGCCCTCCTTCTAGCAACCCTAATTTCTTTAGCATTATTCTCTCCTAACCTTCTTGGAGATCCAGAAAATTTTACCCCAGCTAACCCATTAGTTACCCCTCCACATATTAAACCCGAATGATATTTCCTCTTTGCCTACGCCATCCTCCGATCTATTCCTAACAA
>02_FH_cm14
ATTATACTTCCGACATTTCTACAGCATTCTCATCAGTTGCCCATATCTGCCGAGATGTAAATTATGGCTGACTAATTCGTAATATACACGCCAACGGGGCCTCTTTCTTCTTTATTTGTATTTATCTTCACATTGGACGAGGCTTATATTACGGTTCATACCTTTATAAAGAAACATGAAACGTAGGTGTTATCCTTCTTCTCTTAGTTATAATAACTGCCTTTGTTGGTTATGTTCTTCCCTGAGGACAAATATCCTTCTGAGGGGCCACCGTTATTACCAATCTCCTGTCCGCCGTCCCTTACGTAGGAGATGCACTGGTACAATGAATCTGAGGTGGCTTCTCAGTTGATAATGCTACATTAACCCGGTTCTTTGCCTTCCATTTCCTCCTCCCATTTGTCGTAGCCGCTGCAACCATGGTCCACTTAATTTTTCTACATGAAACAGGATCTAATAATCCCACAGGCCTGAACTCCGATGCCGACAAAATTTCATTCCACCCTTACTTTTCTTACAAAGATATTCTAGGATTTGCCCTCCTTCTAGCAACCCTAATTTCTTTAGCATTATTCTCTCCTAACCTTCTTGGAGATCCAGAAAATTTTACCCCAGCTAACCCATTAGTTACCCCTCCACATATTAAACCCGAATGATATTTCCTCTTTGCCTACGCCATCCTCCGATCTATTCCTAACAA
>02_FH_cm15
ATTATACTTCCGACATTTCTACAGCATTCTCATCAGTTGCCCATATCTGCCGAGATGTAAATTATGGCTGACTAATTCGTAATATACACGCCAACGGGGCCTCTTTCTTCTTTATTTGTATTTATCTTCACATTGGACGAGGCTTATATTACGGTTCATACCTTTATAAAGAAACATGAAACGTAGGTGTTATCCTTCTTCTCTTAGTTATAATAACTGCCTTTGTTGGTTATGTTCTTCCCTGAGGACAAATATCCTTCTGAGGGGCCACCGTTATTACCAATCTCCTGTCCGCCGTCCCTTACGTAGGAGATGCACTGGTACAATGAATCTGAGGTGGCTTCTCAGTTGATAATGCTACATTAACCCGGTTCTTTGCCTTCCATTTCCTCCTCCCATTTGTCGTAGCCGCTGCAACCATGGTCCACTTAATTTTTCTACATGAAACAGGATCTAATAATCCCACAGGCCTGAACTCCGATGCCGACAAAATTTCATTCCACCCTTACTTTTCTTACAAAGATATTCTAGGATTTGCCCTCCTTCTAGCAACCCTAATTTCTTTAGCATTATTCTCTCCTAACCTTCTTGGAGATCCAGAAAATTTTACCCCAGCTAACCCATTAGTTACCCCTCCACATATTAAACCCGAATGATATTTCCTCTTTGCCTACGCCATCCTCCGATCTATTCCTAACAA
>02_FH_cm16
ATTATACTTCCGACATTTCTACAGCATTCTCATCAGTTGCCCATATCTGCCGAGATGTAAATTATGGCTGACTAATTCGTAATATACACGCCAACGGGGCCTCTTTCTTCTTTATTTGTATTTATCTTCACATTGGACGAGGCTTATATTACGGTTCATACCTTTATAAAGAAACATGAAACGTAGGTGTTATCCTTCTTCTCTTAGTTATAATAACTGCCTTTGTTGGTTATGTTCTTCCCTGAGGACAAATATCCTTCTGAGGGGCCACCGTTATTACCAATCTCCTGTCCGCCGTCCCTTACGTAGGAGATGCACTGGTACAATGAATCTGAGGTGGCTTCTCAGTTGATAATGCTACATTAACCCGGTTCTTTGCCTTCCATTTCCTCCTCCCATTTGTCGTAGCCGCTGCAACCATGGTCCACTTAATTTTTCTACATGAAACAGGATCTAATAATCCCACAGGCCTGAACTCCGATGCCGACAAAATTTCATTCCACCCTTACTTTTCTTACAAAGATATTCTAGGATTTGCCCTCCTTCTAGCAACCCTAATTTCTTTAGCATTATTCTCTCCTAACCTTCTTGGAGATCCAGAAAATTTTACCCCAGCTAACCCATTAGTTACCCCTCCACATATTAAACCCGAATGATATTTCCTCTTTGCCTACGCCATCCTCCGATCTATTCCTAACAA
>03_FH_wm02
ATTATACTTCCGACATTTCTACAGCATTCTCATCAGTTGCCCATATCTGCCGAGATGTAAATTATGGCTGACTAATTCGTAATATACACGCCAACGGGGCCTCTTTCTTCTTTATTTGTATTTATCTTCACATTGGACGAGGCTTATATTACGGTTCATACCTTTATAAAGAAACATGAAACGTAGGTGTTATCCTTCTTCTCTTAGTTATAATAACTGCCTTTGTTGGTTATGTTCTTCCCTGAGGACAAATATCCTTCTGAGGGGCCACCGTTATTACCAATCTCCTGTCCGCCGTCCCTTACGTAGGAGATGCACTGGTACAATGAATCTGAGGTGGCTTCTCAGTTGATAATGCTACATTAACCCGGTTCTTTGCCTTCCATTTCCTCCTCCCATTTGTCGTAGCCGCTGCAACCATGGTCCACTTAATTTTTCTACATGAAACAGGATCTAATAATCCCACAGGCCTGAACTCCGATGCCGACAAAATTTCATTCCACCCTTACTTTTCTTACAAAGATATTCTAGGATTTGCCCTCCTTCTAGCAACCCTAATTTCTTTAGCATTATTCTCTCCTAACCTTCTTGGAGATCCAGAAAATTTTACCCCAGCTAACCCATTAGTTACCCCTCCACATATTAAACCCGAATGATATTTCCTCTTTGCCTACGCCATCCTCCGATCTATTCCTAACAA
>03_FH_wm03
ATTATACTTCCGACATTTCTACAGCATTCTCATCAGTTGCCCATATCTGCCGAGATGTAAATTATGGCTGACTAATTCGTAATATACACGCCAACGGGGCCTCTTTCTTCTTTATTTGTATTTATCTTCACATTGGACGAGGCTTATATTACGGTTCATACCTTTATAAAGAAACATGAAACGTAGGTGTTATCCTTCTTCTCTTAGTTATAATAACTGCCTTTGTTGGTTATGTTCTTCCCTGAGGACAAATATCCTTCTGAGGGGCCACCGTTATTACCAATCTCCTGTCCGCCGTCCCTTACGTAGGAGATGCACTGGTACAATGAATCTGAGGTGGCTTCTCAGTTGATAATGCTACATTAACCCGGTTCTTTGCCTTCCATTTCCTCCTCCCATTTGTCGTAGCCGCTGCAACCATGGTCCACTTAATTTTTCTACATGAAACAGGATCTAATAATCCCACAGGCCTGAACTCCGATGCCGACAAAATTTCATTCCACCCTTACTTTTCTTACAAAGATATTCTAGGATTTGCCCTCCTTCTAGCAACCCTAATTTCTTTAGCATTATTCTCTCCTAACCTTCTTGGAGATCCAGAAAATTTTACCCCAGCTAACCCATTAGTTACCCCTCCACATATTAAACCCGAATGATATTTCCTCTTTGCCTACGCCATCCTCCGATCTATTCCTAACAA
>03_FH_wm04
ATTATACTTCCGACATTTCTACAGCATTCTCATCAGTTGCCCATATCTGCCGAGATGTAAATTATGGCTGACTAATTCGTAATATACACGCCAACGGGGCCTCTTTCTTCTTTATTTGTATTTATCTTCACATTGGACGAGGCTTATATTACGGTTCATACCTTTATAAAGAAACATGAAACGTAGGTGTTATCCTTCTTCTCTTAGTTATAATAACTGCCTTTGTTGGTTATGTTCTTCCCTGAGGACAAATATCCTTCTGAGGGGCCACCGTTATTACCAATCTCCTGTCCGCCGTCCCTTACGTAGGAGATGCACTGGTACAATGAATCTGAGGTGGCTTCTCAGTTGATAATGCTACATTAACCCGGTTCTTTGCCTTCCATTTCCTCCTCCCATTTGTCGTAGCCGCTGCAACCATGGTCCACTTAATTTTTCTACATGAAACAGGATCTAATAATCCCACAGGCCTGAACTCCGATGCCGACAAAATTTCATTCCACCCTTACTTTTCTTACAAAGATATTCTAGGATTTGCCCTCCTTCTAGCAACCCTAATTTCTTTAGCATTATTCTCTCCTAACCTTCTTGGAGATCCAGAAAATTTTACCCCAGCTAACCCATTAGTTACCCCTCCACATATTAAACCCGAATGATATTTCCTCTTTGCCTACGCCATCCTCCGATCTATTCCTAACAA
>03_FH_wm05
ATTATACTTCCGACATTTCTACAGCATTCTCATCAGTTGCCCATATCTGCCGAGATGTAAATTATGGCTGACTAATTCGTAATATACACGCCAACGGGGCCTCTTTCTTCTTTATTTGTATTTATCTTCACATTGGACGAGGCTTATATTACGGTTCATACCTTTATAAAGAAACATGAAACGTAGGTGTTATCCTTCTTCTCTTAGTTATAATAACTGCCTTTGTTGGTTATGTTCTTCCCTGAGGACAAATATCCTTCTGAGGGGCCACCGTTATTACCAATCTCCTGTCCGCCGTCCCTTACGTAGGAGATGCACTGGTACAATGAATCTGAGGTGGCTTCTCAGTTGATAATGCTACATTAACCCGGTTCTTTGCCTTCCATTTCCTCCTCCCATTTGTCGTAGCCGCTGCAACCATGGTCCACTTAATTTTTCTACATGAAACAGGATCTAATAATCCCACAGGCCTGAACTCCGATGCCGACAAAATTTCATTCCACCCTTACTTTTCTTACAAAGATATTCTAGGATTTGCCCTCCTTCTAGCAACCCTAATTTCTTTAGCATTATTCTCTCCTAACCTTCTTGGAGATCCAGAAAATTTTACCCCAGCTAACCCATTAGTTACCCCTCCACATATTAAACCCGAATGATATTTCCTCTTTGCCTACGCCATCCTCCGATCTATTCCTAACAA
>03_FH_wm06
ATTATACTTCCGACATTTCTACAGCATTCTCATCAGTTGCCCATATCTGCCGAGATGTAAATTATGGCTGACTAATTCGTAATATACACGCCAACGGGGCCTCTTTCTTCTTTATTTGTATTTATCTTCACATTGGACGAGGCTTATATTACGGTTCATACCTTTATAAAGAAACATGAAACGTAGGTGTTATCCTTCTTCTCTTAGTTATAATAACTGCCTTTGTTGGTTATGTTCTTCCCTGAGGACAAATATCCTTCTGAGGGGCCACCGTTATTACCAATCTCCTGTCCGCCGTCCCTTACGTAGGAGATGCACTGGTACAATGAATCTGAGGTGGCTTCTCAGTTGATAATGCTACATTAACCCGGTTCTTTGCCTTCCATTTCCTCCTCCCATTTGTCGTAGCCGCTGCAACCATGGTCCACTTAATTTTTCTACATGAAACAGGATCTAATAATCCCACAGGCCTGAACTCCGATGCCGACAAAATTTCATTCCACCCTTACTTTTCTTACAAAGATATTCTAGGATTTGCCCTCCTTCTAGCAACCCTAATTTCTTTAGCATTATTCTCTCCTAACCTTCTTGGAGATCCAGAAAATTTTACCCCAGCTAACCCATTAGTTACCCCTCCACATATTAAACCCGAATGATATTTCCTCTTTGCCTACGCCATCCTCCGATCTATTCCTAACAA
>03_FH_wm07
ATTATACTTCCGACATTTCTACAGCATTCTCATCAGTTGCCCATATCTGCCGAGATGTAAATTATGGCTGACTAATTCGTAATATACACGCCAACGGGGCCTCTTTCTTCTTTATTTGTATTTATCTTCACATTGGACGAGGCTTATATTACGGTTCATACCTTTATAAAGAAACATGAAACGTAGGTGTTATCCTTCTTCTCTTAGTTATAATAACTGCCTTTGTTGGTTATGTTCTTCCCTGAGGACAAATATCCTTCTGAGGGGCCACCGTTATTACCAATCTCCTGTCCGCCGTCCCTTACGTAGGAGATGCACTGGTACAATGAATCTGAGGTGGCTTCTCAGTTGATAATGCTACATTAACCCGGTTCTTTGCCTTCCATTTCCTCCTCCCATTTGTCGTAGCCGCTGCAACCATGGTCCACTTAATTTTTCTACATGAAACAGGATCTAATAATCCCACAGGCCTGAACTCCGATGCCGACAAAATTTCATTCCACCCTTACTTTTCTTACAAAGATATTCTAGGATTTGCCCTCCTTCTAGCAACCCTAATTTCTTTAGCATTATTCTCTCCTAACCTTCTTGGAGATCCAGAAAATTTTACCCCAGCTAACCCATTAGTTACCCCTCCACATATTAAACCCGAATGATATTTCCTCTTTGCCTACGCCATCCTCCGATCTATTCCTAACAA
>03_FH_wm08
ATTATACTTCCGACATTTCTACAGCATTCTCATCAGTTGCCCATATCTGCCGAGATGTAAATTATGGCTGACTAATTCGTAATATACACGCCAACGGGGCCTCTTTCTTCTTTATTTGTATTTATCTTCACATTGGACGAGGCTTATATTACGGTTCATACCTTTATAAAGAAACATGAAACGTAGGTGTTATCCTTCTTCTCTTAGTTATAATAACTGCCTTTGTTGGTTATGTTCTTCCCTGAGGACAAATATCCTTCTGAGGGGCCACCGTTATTACCAATCTCCTGTCCGCCGTCCCTTACGTAGGAGATGCACTGGTACAATGAATCTGAGGTGGCTTCTCAGTTGATAATGCTACATTAACCCGGTTCTTTGCCTTCCATTTCCTCCTCCCATTTGTCGTAGCCGCTGCAACCATGGTCCACTTAATTTTTCTACATGAAACAGGATCTAATAATCCCACAGGCCTGAACTCCGATGCCGACAAAATTTCATTCCACCCTTACTTTTCTTACAAAGATATTCTAGGATTTGCCCTCCTTCTAGCAACCCTAATTTCTTTAGCATTATTCTCTCCTAACCTTCTTGGAGATCCAGAAAATTTTACCCCAGCTAACCCATTAGTTACCCCTCCACATATTAAACCCGAATGATATTTCCTCTTTGCCTACGCCATCCTCCGATCTATTCCTAACAA
>03_FH_wm09
ATTATACTTCCGACATTTCTACAGCATTCTCATCAGTTGCCCATATCTGCCGAGATGTAAATTATGGCTGACTAATTCGTAATATACACGCCAACGGGGCCTCTTTCTTCTTTATTTGTATTTATCTTCACATTGGACGAGGCTTATATTACGGTTCATACCTTTATAAAGAAACATGAAACGTAGGTGTTATCCTTCTTCTCTTAGTTATAATAACTGCCTTTGTTGGTTATGTTCTTCCCTGAGGACAAATATCCTTCTGAGGGGCCACCGTTATTACCAATCTCCTGTCCGCCGTCCCTTACGTAGGAGATGCACTGGTACAATGAATCTGAGGTGGCTTCTCAGTTGATAATGCTACATTAACCCGGTTCTTTGCCTTCCATTTCCTCCTCCCATTTGTCGTAGCCGCTGCAACCATGGTCCACTTAATTTTTCTACATGAAACAGGATCTAATAATCCCACAGGCCTGAACTCCGATGCCGACAAAATTTCATTCCACCCTTACTTTTCTTACAAAGATATTCTAGGATTTGCCCTCCTTCTAGCAACCCTAATTTCTTTAGCATTATTCTCTCCTAACCTTCTTGGAGATCCAGAAAATTTTACCCCAGCTAACCCATTAGTTACCCCTCCACATATTAAACCCGAATGATATTTCCTCTTTGCCTACGCCATCCTCCGATCTATTCCTAACAA
>03_FH_wm10
ATTATACTTCCGACATTTCTACAGCATTCTCATCAGTTGCCCATATCTGCCGAGATGTAAATTATGGCTGACTAATTCGTAATATACACGCCAACGGGGCCTCTTTCTTCTTTATTTGTATTTATCTTCACATTGGACGAGGCTTATATTACGGTTCATACCTTTATAAAGAAACATGAAACGTAGGTGTTATCCTTCTTCTCTTAGTTATAATAACTGCCTTTGTTGGTTATGTTCTTCCCTGAGGACAAATATCCTTCTGAGGGGCCACCGTTATTACCAATCTCCTGTCCGCCGTCCCTTACGTAGGAGATGCACTGGTACAATGAATCTGAGGTGGCTTCTCAGTTGATAATGCTACATTAACCCGGTTCTTTGCCTTCCATTTCCTCCTCCCATTTGTCGTAGCCGCTGCAACCATGGTCCACTTAATTTTTCTACATGAAACAGGATCTAATAATCCCACAGGCCTGAACTCCGATGCCGACAAAATTTCATTCCACCCTTACTTTTCTTACAAAGATATTCTAGGATTTGCCCTCCTTCTAGCAACCCTAATTTCTTTAGCATTATTCTCTCCTAACCTTCTTGGAGATCCAGAAAATTTTACCCCAGCTAACCCATTAGTTACCCCTCCACATATTAAACCCGAATGATATTTCCTCTTTGCCTACGCCATCCTCCGATCTATTCCTAACAA
>03_FH_wm11
ATTATACTTCCGACATTTCTACAGCATTCTCATCAGTTGCCCATATCTGCCGAGATGTAAATTATGGCTGACTAATTCGTAATATACACGCCAACGGGGCCTCTTTCTTCTTTATTTGTATTTATCTTCACATTGGACGAGGCTTATATTACGGTTCATACCTTTATAAAGAAACATGAAACGTAGGTGTTATCCTTCTTCTCTTAGTTATAATAACTGCCTTTGTTGGTTATGTTCTTCCCTGAGGACAAATATCCTTCTGAGGGGCCACCGTTATTACCAATCTCCTGTCCGCCGTCCCTTACGTAGGAGATGCACTGGTACAATGAATCTGAGGTGGCTTCTCAGTTGATAATGCTACATTAACCCGATTCTTTGCCTTCCATTTCCTCCTCCCATTTGTCGTAGCCGCTGCAACCATGGTCCACTTAATTTTTCTACATGAAACAGGATCTAATAATCCCACAGGCCTGAACTCCGATGCCGACAAAATTTCATTCCACCCTTACTTTTCTTACAAAGATATTCTAGGATTTGCCCTCCTTCTAGCAACCCTAATTTCTTTAGCATTATTCTCTCCTAACCTTCTTGGAGATCCAGAAAATTTTACCCCAGCTAACCCATTAGTTACCCCTCCACATATTAAACCCGAATGATATTTCCTCTTTGCCTACGCCATCCTCCGATCTATTCCTAACAA
>03_FH_wm12
ATTATACTTCCGACATTTCTACAGCATTCTCATCAGTTGCCCATATCTGCCGAGATGTAAATTATGGCTGACTAATTCGTAATATACACGCCAACGGGGCCTCTTTCTTCTTTATTTGTATTTATCTTCACATTGGACGAGGCTTATATTACGGTTCATACCTTTATAAAGAAACATGAAACGTAGGTGTTATCCTTCTTCTCTTAGTTATAATAACTGCCTTTGTTGGTTATGTTCTTCCCTGAGGACAAATATCCTTCTGAGGGGCCACCGTTATTACCAATCTCCTGTCCGCCGTCCCTTACGTAGGAGATGCACTGGTACAATGAATCTGAGGTGGCTTCTCAATTGATAATGCTACATTAACCCGGTTCTTTGCCTTCCATTTCCTCCTCCCATTTGTCGTAGCCGCTGCAACCATGGTCCACTTAATTTTTTTACATGAAACAGGATCTAATAATCCCACAGGCCTGAACTCCGATGCCGACAAAATTTCATTCCACCCTTACTTTTCTTACAAAGATATTCTAGGATTTGCCCTCCTTCTAGCAACCCTAATTTCTTTAGCATTATTCTCTCCTAACCTTCTTGGAGATCCAGAAAATTTTACCCCAGCTAACCCATTAGTTACCCCTCCACATATTAAACCCGAATGATATTTCCTCTTTGCCTACGCCATCCTCCGATCTATTCCTAACAA
>03_FH_wm13
ATTATACTTCCGACATTTCTACAGCATTCTCATCAGTTGCCCATATCTGCCGAGATGTAAATTATGGCTGACTAATTCGTAATATACACGCCAACGGGGCCTCTTTCTTCTTTATTTGTATTTATCTTCACATTGGACGAGGCTTATATTACGGTTCATACCTTTATAAAGAAACATGAAACGTAGGTGTTATCCTTCTTCTCTTAGTTATAATAACTGCCTTTGTTGGTTATGTTCTTCCCTGAGGACAAATATCCTTCTGAGGGGCCACCGTTATTACCAATCTCCTGTCCGCCGTCCCTTACGTAGGAGATGCACTGGTACAATGAATCTGAGGTGGCTTCTCAGTTGATAATGCTACATTAACCCGGTTCTTTGCCTTCCATTTCCTCCTCCCATTTGTCGTAGCCGCTGCAACCATGGTCCACTTAATTTTTCTACATGAAACAGGATCTAATAATCCCACAGGCCTGAACTCCGATGCCGACAAAATTTCATTCCACCCTTACTTTTCTTACAAAGATATTCTAGGATTTGCCCTCCTTCTAGCAACCCTAATTTCTTTAGCATTATTCTCTCCTAACCTTCTTGGAGATCCAGAAAATTTTACCCCAGCTAACCCATTAGTTACCCCTCCACATATTAAACCCGAATGATATTTCCTCTTTGCCTACGCCATCCTCCGATCTATTCCTAACAA
>03_FH_wm14
ATTATACTTCCGACATTTCTACAGCATTCTCATCAGTTGCCCATATCTGCCGAGATGTAAATTATGGCTGACTAATTCGTAATATACACGCCAACGGGGCCTCTTTCTTCTTTATTTGTATTTATCTTCACATTGGACGAGGCTTATATTACGGTTCATACCTTTATAAAGAAACATGAAACGTAGGTGTTATCCTTCTTCTCTTAGTTATAATAACTGCCTTTGTTGGTTATGTTCTTCCCTGAGGACAAATATCCTTCTGAGGGGCCACCGTTATTACCAATCTCCTGTCCGCCGTCCCTTACGTAGGAGATGCACTGGTACAATGAATCTGAGGTGGCTTCTCAGTTGATAATGCTACATTAACCCGGTTCTTTGCCTTCCATTTCCTCCTCCCATTTATCGTAGCCGCTGCAACCATGGTCCACTTAATTTTTCTACATGAAACAGGATCTAATAATCCCACAGGCCTGAACTCCGATGCCGACAAAATTTCATTCCACCCTTACTTTTCTTACAAAGATATTCTAGGATTTGCCCTCCTTCTAGCAACCCTAATTTCTTTAGCATTATTCTCTCCTAACCTTCTTGGAGATCCAGAAAATTTTACCCCAGCTAACCCATTAGTTACCCCTCCACATATTAAACCCGAATGATATTTCCTCTTTGCCTACGCCATCCTCCGATCTATTCCTAACAA
>03_FH_wm15
ATTATACTTCCGACATTTCTACAGCATTCTCATCAGTTGCCCATATCTGCCGAGATGTAAATTATGGCTGACTAATTCGTAATATACACGCCAACGGGGCCTCTTTCTTCTTTATTTGTATTTATCTTCACATTGGACGAGGCTTATATTACGGTTCATACCTTTATAAAGAAACATGAAACGTAGGTGTTATCCTTCTTCTCTTAGTTATAATAACTGCCTTTGTTGGTTATGTTCTTCCCTGAGGACAAATATCCTTCTGAGGGGCCACCGTTATTACCAATCTCCTGTCCGCCGTCCCTTACGTAGGAGATGCACTGGTACAATGAATCTGAGGTGGCTTCTCAGTTGATAATGCTACATTAACCCGGTTCTTTGCCTTCCATTTCCTCCTCCCATTTGTCGTAGCCGCTGCAACCATGGTCCACTTAATTTTTCTACATGAAACAGGATCTAATAATCCCACAGGCCTGAACTCCGATGCCGACAAAATTTCATTCCACCCTTACTTTTCTTACAAAGATATTCTAGGATTTGCCCTCCTTCTAGCAACCCTAATTTCTTTAGCATTATTCTCTCCTAACCTTCTTGGAGATCCAGAAAATTTTACCCCAGCTAACCCATTAGTTACCCCTCCACATATTAAACCCGAATGATATTTCCTCTTTGCCTACGCCATCCTCCGATCTATTCCTAACAA
>03_FH_wm16
ATTATACTTCCGACATTTCTACAGCATTCTCATCAGTTGCCCATATCTGCCGAGATGTAAATTATGGCTGACTAATTCGTAATATACACGCCAACGGGGCCTCTTTCTTCTTTATTTGTATTTATCTTCACATTGGACGAGGCTTATATTACGGTTCATACCTTTATAAAGAAACATGAAACGTAGGTGTTATCCTTCTTCTCTTAGTTATAATAACTGCCTTTGTTGGTTATGTTCTTCCCTGAGGACAAATATCCTTCTGAGGGGCCACCGTTATTACCAATCTCCTGTCCGCCGTCCCTTACGTAGGAGATGCACTGGTACAATGAATCTGAGGTGGCTTCTCAGTTGATAATGCTACATTAACCCGGTTCTTTGCCTTCCATTTCCTCCTCCCATTTGTCGTAGCCGCTGCAACCATGGTCCACTTAATTTTTCTACATGAAACAGGATCTAATAATCCCACAGGCCTGAACTCCGATGCCGACAAAATTTCATTCCACCCTTACTTTTCTTACAAAGATATTCTAGGATTTGCCCTCCTTCTAGCAACCCTAATTTCTTTAGCATTATTCTCTCCTAACCTTCTTGGAGATCCAGAAAATTTTACCCCAGCTAACCCATTAGTTACCCCTCCACATATTAAACCCGAATGATATTTCCTCTTTGCCTACGCCATCCTCCGATCTATTCCTAACAA
>04_FH_wh01
ATTATACTTCCGACATTTCTACAGCATTCTCATCAGTTGCCCATATCTGCCGAGATGTAAATTATGGCTGACTAATTCGTAATATACACGCCAACGGGGCCTCTTTCTTCTTTATTTGTATTTATCTTCACATTGGACGAGGCTTATATTACGGTTCATACCTTTATAAAGAAACATGAAACGTAGGTGTTATCCTTCTTCTCTTAGTTATAATAACTGCCTTTGTTGGTTATGTTCTTCCCTGAGGACAAATATCCTTCTGGGGGGCCACCGTTATTACCAATCTCCTGTCCGCCGTCCCTTACGTAGGAGATGCACTGGTACAATGAATCTGAGGTGGCTTCTCAGTTGATAATGCTACATTAACCCGGTTCTTTGCCTTCCATTTCCTCCTCCCGTTTGTCGTAGCCGCTGCAACCATGGTCCACTTAATTTTTCTACATGAAACAGGATCTAATAATCCCACAGGCCTGAACTCCGATGCCGACAAAATTTCATTCCACCCTTACTTTTCTTACAAAGATATTCTAGGATTTGCCCTCCTTCTAGCAACCCTAATTTCTTTAGCATTATTCTCTCCTAACCTTCTTGGAGATCCAGAAAATTTTACCCCAGCTAACCCATTAGTTACCCCTCCACATATTAAACCCGAATGATATTTCCTCTTTGCCTACGCCATCCTCCGATCTATTCCTAACAA
>04_FH_wh02
ATTATACTTCCGACATTTCTACAGCATTCTCATCAGTTGCCCATATCTGCCGAGATGTAAATTATGGCTGACTAATTCGTAATATACACGCCAACGGGGCCTCTTTCTTCTTTATTTGTATTTATCTTCACATTGGACGAGGCTTATATTACGGTTCATACCTTTATAAAGAAACATGAAACGTAGGTGTTATCCTTCTTCTCTTAGTTATAATAACTGCCTTTGTTGGTTATGTTCTTCCCTGAGGACAAATATCCTTCTGAGGGGCCACCGTTATTACCAATCTCCTGTCCGCCGTCCCTTACGTAGGAGATGCACTGGTACAATGAATCTGAGGTGGCTTCTCAGTTGATAATGCTACATTAACCCGGTTCTTTGCCTTCCATTTCCTCCTCCCATTTGTCGTAGCCGCTGCAACCATGGTCCACTTAATTTTTCTACATGAAACAGGATCTAATAATCCCACAGGCCTGAACTCCGATGCCGACAAAATTTCATTCCACCCTTACTTTTCTTACAAAGATATTCTAGGATTTGCCCTCCTTCTAGCAACCCTAATTTCTTTAGCATTATTCTCTCCTAACCTTCTTGGAGATCCAGAAAATTTTACCCCAGCTAACCCATTAGTTACCCCTCCACATATTAAACCCGAATGATATTTCCTCTTTGCCTACGCCATCCTCCGATCTATTCCTAACAA
>04_FH_wh03
ATTATACTTCCGACATTTCTACAGCATTCTCATCAGTTGCCCATATCTGCCGAGATGTAAATTATGGCTGACTAATTCGTAATATACACGCCAACGGGGCCTCTTTCTTCTTTATTTGTATTTATCTTCACATTGGACGAGGCTTATATTACGGTTCATACCTTTATAAAGAAACATGAAACGTAGGTGTTATCCTTCTTCTCTTAGTTATAATAACTGCCTTTGTTGGTTATGTTCTTCCCTGAGGACAAATATCCTTCTGAGGGGCCACCGTTATTACCAATCTCCTGTCCGCCGTCCCTTACGTAGGAGATGCACTGGTACAATGAATCTGAGGTGGCTTCTCAGTTGATAATGCTACATTAACCCGATTCTTTGCCTTCCATTTCCTCCTCCCATTTGTCGTAGCCGCTGCAACCATGGTCCACTTAATTTTTCTACATGAAACAGGATCTAATAATCCCACAGGCCTGAACTCCGATGCCGACAAAATTTCATTCCACCCTTACTTTTCTTACAAAGATATTCTAGGATTTGCCCTCCTTCTAGCAACCCTAATTTCTTTAGCATTATTCTCTCCTAACCTTCTTGGAGATCCAGAAAATTTTACCCCAGCTAACCCATTAGTTACCCCTCCACATATTAAACCCGAATGATATTTCCTCTTTGCCTACGCCATCCTCCGATCTATTCCTAACAA
>04_FH_wh04
ATTATACTTCCGACATTTCTACAGCATTCTCATCAGTTGCCCATATCTGCCGAGATGTAAATTATGGCTGACTAATTCGTAATATACACGCCAACGGGGCCTCTTTCTTCTTTATTTGTATTTATCTTCACATTGGACGAGGCTTATATTACGGTTCATACCTTTATAAAGAAACATGAAACGTAGGTGTTATCCTTCTTCTCTTAGTTATAATAACTGCCTTTGTTGGTTATGTTCTTCCCTGAGGACAAATATCCTTCTGAGGGGCCACCGTTATTACCAATCTCCTGTCCGCCGTCCCTTACGTAGGAGATGCACTGGTACAATGAATCTGAGGTGGCTTCTCAGTTGATAATGCTACATTAACCCGGTTCTTTGCCTTCCATTTCCTCCTCCCATTTGTCGTAGCCGCTGCAACCATGGTCCACTTAATTTTTCTACATGAAACAGGATCTAATAATCCCACAGGCCTGAACTCCGATGCCGACAAAATTTCATTCCACCCTTACTTTTCTTACAAAGATATTCTAGGATTTGCCCTCCTTCTAGCAACCCTAATTTCTTTAGCATTATTCTCTCCTAACCTTCTTGGAGATCCAGAAAATTTTACCCCAGCTAACCCATTAGTTACCCCTCCACATATTAAACCCGAATGATATTTCCTCTTTGCCTACGCCATCCTCCGATCTATTCCTAACAA
>04_FH_wh05
ATTATACTTCCGACATTTCTACAGCATTCTCATCAGTTGCCCATATCTGCCGAGATGTAAATTATGGCTGACTAATTCGTAATATACACGCCAACGGGGCCTCTTTCTTCTTTATTTGTATTTATCTTCACATTGGACGAGGCTTATATTACGGTTCATACCTTTATAAAGAAACATGAAACGTAGGTGTTATCCTTCTTCTCTTAGTTATAATAACTGCCTTTGTTGGTTATGTTCTTCCCTGAGGACAAATATCCTTCTGAGGGGCCACCGTTATTACCAATCTCCTGTCCGCCGTCCCTTACGTAGGAGATGCACTGGTACAATGAATCTGAGGTGGCTTCTCAGTTGATAATGCTACATTAACCCGGTTCTTTGCCTTCCATTTCCTCCTCCCATTTGTCGTAGCCGCTGCAACCATGGTCCACTTAATTTTTCTACATGAAACAGGATCTAATAATCCCACAGGCCTGAACTCCGATGCCGACAAAATTTCATTCCACCCTTACTTTTCTTACAAAGATATTCTAGGATTTGCCCTCCTTCTAGCAACCCTAATTTCTTTAGCATTATTCTCTCCTAACCTTCTTGGAGATCCAGAAAATTTTACCCCAGCTAACCCATTAGTTACCCCTCCACATATTAAACCCGAATGATATTTCCTCTTTGCCTACGCCATCCTCCGATCTATTCCTAACAA
>04_FH_wh06
ATTATACTTCCGACATTTCTACAGCATTCTCATCAGTTGCCCATATCTGCCGAGATGTAAATTATGGCTGACTAATTCGTAATATACACGCCAACGGGGCCTCTTTCTTCTTTATTTGTATTTATCTTCACATTGGACGAGGCTTATATTACGGTTCATACCTTTATAAAGAAACATGAAACGTAGGTGTTATCCTTCTTCTCTTAGTTATAATAACTGCCTTTGTTGGTTATGTTCTTCCCTGAGGACAAATATCCTTCTGAGGGGCCACCGTTATTACCAATCTCCTGTCCGCCGTCCCTTACGTAGGAGATGCACTGGTACAATGAATCTGAGGTGGCTTCTCAGTTGATAATGCTACATTAACCCGGTTCTTTGCCTTCCATTTCCTCCTCCCATTTGTCGTAGCCGCTGCAACCATGGTCCACTTAATTTTTCTACATGAAACAGGATCTAATAATCCCACAGGCCTGAACTCCGATGCCGACAAAATTTCATTCCACCCTTACTTTTCTTACAAAGATATTCTAGGATTTGCCCTCCTTCTAGCAACCCTAATTTCTTTAGCATTATTCTCTCCTAACCTTCTTGGAGATCCAGAAAATTTTACCCCAGCTAACCCATTAGTTACCCCTCCACATATTAAACCCGAATGATATTTCCTCTTTGCCTACGCCATCCTCCGATCTATTCCTAACAA
>04_FH_wh07
ATTATACTTCCGACATTTCTACAGCATTCTCATCAGTTGCCCATATCTGCCGAGATGTAAATTATGGCTGACTAATTCGTAATATACACGCCAACGGGGCCTCTTTCTTCTTTATTTGTATTTATCTTCACATTGGACGAGGCTTATATTACGGTTCATACCTTTATAAAGAAACATGAAACGTAGGTGTTATCCTTCTTCTCTTAGTTATAATAACTGCCTTTGTTGGTTATGTTCTTCCCTGAGGACAAATATCCTTCTGAGGGGCCACCGTTATTACCAATCTCCTGTCCGCCGTCCCTTACGTAGGAGATGCACTGGTACAATGAATCTGAGGTGGCTTCTCAGTTGATAATGCTACATTAACCCGGTTCTTTGCCTTCCATTTCCTCCTCCCATTTGTTGTAGCCGCTGCAACCATGGTCCACTTAATTTTTCTACATGAAACAGGATCTAATAATCCCACAGGCCTGAACTCCGATGCCGACAAAATTTCATTCCACCCTTACTTTTCTTACAAAGATATTCTAGGATTTGCCCTCCTTCTAGCAACCCTAATTTCTTTAGCATTATTCTCTCCTAACCTTCTTGGAGATCCAGAAAATTTTACCCCAGCTAACCCATTAGTTACCCCTCCACATATTAAACCCGAATGATATTTCCTCTTTGCCTACGCCATCCTCCGATCTATTCCTAACAA
>04_FH_wh08
ATTATACTTCCGACATTTCTACAGCATTCTCATCAGTTGCCCATATCTGCCGAGATGTAAATTATGGCTGATTAATTCGTAATATGCACGCCAACGGGGCCTCTTTCTTCTTTATTTGTATTTATCTTCACATTGGACGAGGCTTATATTACGGTTCATACCTTTATAAAGAAACATGAAACGTAGGTGTTATCCTTCTTCTCTTAGTTATAATAACTGCCTTTGTTGGTTATGTTCTTCCCTGAGGACAAATATCCTTCTGAGGGGCTACCGTTATTACCAATCTCCTGTCCGCCGTCCCTTACGTAGGGGATGCACTAGTACAATGAATCTGAGGTGGCTTCTCAGTTGACAATGCTACATTAACCCGGTTCTTTGCCTTCCATTTCCTCCTCCCATTTGTCGTAGCCGCTGCAACCATGGTCCACTTAATCTTTCTACATGAAACAGGATCTAATAATCCCACAGGCCTGAACTCTGATGCCGACAAAATTTCATTCCACCCTTACTTTTCTTACAAAGATATTCTAGGATTTGCCCTCCTTCTAGCAACCCTAATTTCTTTAGCATTATTCTCCCCTAACCTTCTTGGAGACCCAGAAAATTTTACCCCAGCTAACCCATTAGTTACCCCTCCACATATTAAACCCGAATGATATTTCCTCTTTGCCTACGCCATCCTCCGATCTATTCCTAACAA
>04_FH_wh09
ATTATACTTCCGACATTTCTACAGCATTCTCATCAGTTGCCCATATCTGCCGAGATGTAAATTATGGCTGATTAATTCGTAATATGCACGCCAACGGGGCCTCTTTCTTCTTTATTTGTATTTATCTTCACATTGGACGAGGCTTATATTACGGTTCATACCTTTATAAAGAAACATGAAACGTAGGTGTTATCCTTCTTCTCTTAGTTATAATAACTGCCTTTGTTGGTTATGTTCTTCCCTGAGGACAAATATCCTTCTGAGGGGCTACCGTTATTACCAATCTCCTGTCCGCCGTCCCTTACGTAGGGGATGCACTAGTACAATGAATCTGAGGTGGCTTCTCAGTTGACAATGCTACATTAACCCGGTTCTTTGCCTTCCATTTCCTCCTCCCATTTGTCGTAGCCGCTGCAACCATGGTCCACTTAATCTTTCTACATGAAACAGGATCTAATAATCCCACAGGCCTGAACTCTGATGCCGACAAAATTTCATTCCACCCTTACTTTTCTTACAAAGATATTCTAGGATTTGCCCTCCTTCTAGCAACCCTAATTTCTTTAGCATTATTCTCCCCTAACCTTCTTGGAGACCCAGAAAATTTTACCCCAGCTAACCCATTAGTTACCCCTCCACATATTAAACCCGAATGATATTTCCTCTTTGCCTACGCCATCCTCCGATCTATTCCTAACAA
>04_FH_wh10
ATTATACTTCCGACATTTCTACAGCATTCTCATCAGTTGCCCATATCTGCCGAGATGTAAATTATGGCTGATTAATTCGTAATATGCACGCCAACGGGGCCTCTTTCTTCTTTATTTGTATTTATCTTCACATTGGACGAGGCTTATATTACGGTTCATACCTTTATAAAGAAACATGAAACGTAGGTGTTATCCTTCTTCTCTTAGTTATAATAACTGCCTTTGTTGGTTATGTTCTTCCCTGAGGACAAATATCCTTCTGAGGGGCTACCGTTATTACCAATCTCCTGTCCGCCGTCCCTTACGTAGGGGATGCACTAGTACAATGAATCTGAGGTGGCTTCTCAGTTGACAATGCTACATTAACCCGGTTCTTTGCCTTCCATTTCCTCCTCCCATTTGTCGTAGCCGCTGCAACCATGGTCCACTTAATCTTTCTACATGAAACAGGATCTAATAATCCCACAGGCCTGAACTCTGATGCCGACAAAATTTCATTCCACCCTTACTTTTCTTACAAAGATATTCTAGGATTTGCCCTCCTTCTAGCAACCCTAATTTCTTTAGCATTATTCTCCCCTAACCTTCTTGGAGACCCAGAAAATTTTACCCCAGCTAACCCATTAGTTACCCCTCCACATATTAAACCCGAATGATATTTCCTCTTTGCCTACGCCATCCTCCGATCTATTCCTAACAA
>04_FH_wh11
ATTATACTTCCGACATTTCTACAGCATTCTCATCAGTTGCCCATATCTGCCGAGATGTAAATTATGGCTGATTAATTCGTAATATGCACGCCAACGGGGCCTCTTTCTTCTTTATTTGTATTTATCTTCACATTGGACGAGGCTTATATTACGGTTCATACCTTTATAAAGAAACATGAAACGTAGGTGTTATCCTTCTTCTCTTAGTTATAATAACTGCCTTTGTTGGTTATGTTCTTCCCTGAGGACAAATATCCTTCTGAGGGGCTACCGTTATTACCAATCTCCTGTCCGCCGTCCCTTACGTAGGGGATGCACTAGTACAATGAATCTGAGGTGGCTTCTCAGTTGACAATGCTACATTAACCCGGTTCTTTGCCTTCCATTTCCTCCTCCCATTTGTCGTAGCCGCTGCAACCATGGTCCACTTAATCTTTCTACATGAAACAGGATCTAATAATCCCACAGGCCTGAACTCTGATGCCGACAAAATTTCATTCCACCCTTACTTTTCTTACAAAGATATTCTAGGATTTGCCCTCCTTCTAGCAACCCTAATTTCTTTAGCATTATTCTCCCCTAACCTTCTTGGAGACCCAGAAAATTTTACCCCAGCTAACCCATTAGTTACCCCTCCACATATTAAACCCGAATGATATTTCCTCTTTGCCTACGCCATCCTCCGATCTATTCCTAACAA
>04_FH_wh12
ATTATACTTCCGACATTTCTACAGCATTCTCATCAGTTGCCCATATCTGCCGAGATGTAAATTATGGCTGATTAATTCGTAATATGCACGCCAACGGGGCCTCTTTCTTCTTTATTTGTATTTATCTTCATATTGGACGAGGCTTATATTACGGTTCATACCTTTATAAAGAAACATGAAACGTAGGTGTTATCCTTCTTCTCTTAGTTATAATAACTGCCTTTGTTGGTTATGTTCTTCCCTGAGGACAAATATCCTTCTGAGGGGCTACCGTTATTACCAATCTCCTGTCCGCCGTCCCTTACGTAGGGGATGCACTAGTACAATGAATCTGAGGTGGCTTCTCAGTTGACAATGCTACATTAACCCGGTTCTTTGCCTTCCATTTCCTCCTCCCATTTGTTGTAGCCGCTGCAACCATGGTCCACTTAATCTTTCTACATGAAACAGGATCTAATAATCCCACAGGCCTGAACTCTGATGCCGACAAAATTTCATTCCACCCTTACTTTTCTTACAAAGATATTCTAGGATTTGCCCTCCTTCTAGCAACCCTAATTTCTTTAGCATTATTCTCCCCTAACCTTCTTGGAGACCCAGAAAATTTTACCCCAGCTAACCCATTAGTTACCCCTCCACATATTAAACCCGAATGATATTTCCTCTTTGCCTACGCCATCCTCCGATCTATTCCTAACAA
>04_FH_wh13
ATTATACTTCCGACATTTCTACAGCATTCTCATCAGTTGCCCATATCTGCCGAGATGTAAATTATGGCTGATTAATTCGTAATATGCACGCCAACGGGGCCTCTTTCTTCTTTATTTGTATTTATCTTCACATTGGACGAGGCTTATATTACGGTTCATACCTTTATAAAGAAACATGAAACGTAGGTGTTATCCTTCTTCTCTTAGTTATAATAACTGCCTTTGTTGGTTATGTTCTTCCCTGAGGACAAATATCCTTCTGAGGGGCTACCGTTATTACCAACCTCCTGTCCGCCGTCCCTTACGTAGGGGATGCACTAGTACAATGAATCTGAGGTGGCTTCTCAGTTGACAATGCTACATTAACCCGGTTCTTTGCCTTCCATTTCCTCCTCCCATTTGTCGTAGCCGCTGCAACCATGGTCCACTTAATCTTTCTACATGAAACAGGATCTAATAATCCCACAGGCCTGAACTCTGATGCCGACAAAATTTCATTCCACCCTTACTTTTCTTACAAAGATATTCTAGGATTTGCCCTCCTTCTAGCAACCCTAATTTCTTTAGCATTATTCTCCCCTAACCTTCTTGGAGACCCAGAAAATTTTACCCCAGCTAACCCATTAGTTACCCCTCCACATATTCAACCCGAATGATATTTCCTCTTTGCCTACGCCATCCTCCGATCTATTCCTAACAA
>04_FH_wh14
ATTATACTTCCGACATTTCTACAGCATTCTCATCAGTTGCCCATATCTGCCGAGATGTAAATTATGGCTGACTAATTCGTAATATACACGCCAACGGGGCCTCTTTCTTCTTTATTTGTATTTATCTTCACATTGGACGAGGCTTATATTACGGTTCATACCTTTATAAAGAAACATGAAACGTAGGTGTTATCCTTCTTCTCTTAGTTATAATAACTGCCTTTGTTGGTTATGTTCTTCCCTGAGGACAAATATCCTTCTGAGGGGCCACCGTTATTACCAATCTCCTGTCCGCCGTCCCTTACGTAGGAGATGCACTAGTACAATGAATCTGAGGTGGCTTCTCAGTTGATAATGCTACATTAACCCGGTTCTTTGCCTTCCATTTCCTCCTCCCATTTGTCGTAGCCGCTGCAACCATGGTCCACTTAATTTTTCTACATGAAACAGGATCTAATAATCCCACAGGCCTGAACTCCGATGCCGACAAAATTTCATTCCACCCTTACTTTTCTTACAAAGATATTCTAGGATTTGCCCTCCTTCTAGCAACCCTAATTTCTTTAGCATTATTCTCTCCTAACCTTCTTGGAGATCCAGAAAATTTTACCCCAGCTAACCCATTAGTTACCCCTCCACATATTAAACCCGAATGATATTTCCTCTTTGCCTACGCCATCCTCCGATCTATTCCTAACAA
>04_FH_wh15
ATTATACTTCCGACATTTCTACAGCATTCTCATCAGTTGCCCATATCTGCCGAGATGTAAATTATGGCTGATTAATTCGTAATATGCACGCCAACGGGGCCTCTTTCTTCTTTATTTGTATTTATCTTCACATTGGACGAGGCTTATATTACGGTTCATACCTTTATAAAGAAACATGAAACGTAGGTGTTATCCTTCTTCTCTTAGTTATAATAACTGCCTTTGTTGGTTATGTTCTTCCCTGAGGACAAATATCCTTCTGAGGGGCTACCGTTATTACCAATCTCCTGTCCGCCGTCCCTTACGTAGGGGATGCACTAGTACAATGAATCTGAGGTGGCTTCTCAGTTGACAATGCTACATTAACCCGGTTCTTTGCCTTCCATTTCCTCCTCCCATTTGTCGTAGCCGCTGCAACCATGGTCCACTTAATCTTTCTACATGAAACAGGATCTAATAATCCCACAGGCCTGAACTCTGATGCCGACAAAATTTCATTCCACCCTTACTTTTCTTACAAAGATATTCTAGGATTTGCCCTCCTTCTAGCAACCCTAATTTCTTTAGCATTATTCTCCCCTAACCTTCTTGGAGACCCAGAAAATTTTACCCCAGCTAACCCATTAGTTACCCCTCCACATATTAAACCCGAATGATATTTCCTCTTTGCCTACGCCATCCTCCGATCTATTCCTAATAA
>04_FH_wh16
ATTATACTTCCGACATTTCTACAGCATTCTCATCAGTTGCCCATATCTGCCGAGATGTAAATTATGGCTGACTAATTCGTAATATACACGCCAACGGGGCCTCTTTCTTCTTTATTTGTATTTATCTTCACATTGGACGAGGCTTATATTACGGTTCATACCTTTATAAAGAAACATGAAACGTAGGTGTTATCCTTCTTCTCTTAGTTATAATAACTGCCTTTGTTGGTTATGTTCTTCCCTGAGGACAAATATCCTTCTGAGGGGCCACCGTTATTACCAATCTCCTGTCCGCCGTCCCTTACGTAGGAGATGCACTGGTACAATGAATCTGAGGTGGCTTCTCAGTTGATAATGCTACATTAACCCGGTTCTTTGCCTTCCATTTCCTCCTCCCATTTGTCGTAGCCGCTGCAACCATGGTCCACTTAATTTTTCTACATGAAACAGGATCTAATAATCCCACAGGCCTGAACTCCGATGCCGACAAAATTTCATTCCACCCTTACTTTTCTTACAAAGATATTCTAGGATTTGCCCTCCTTCTAGCAACCCTAATTTCTTTAGCATTATTCTCTCCTAACCTTCTTGGAGATCCAGAAAATTTTACCCCAGCTAACCCATTAGTTACCCCTCCACATATTAAACCCGAATGATATTTCCTCTTTGCCTACGCCATCCTCCGATCTATTCCTAACAA
>05_FH_jr01
ATTATACTTCCGACATTTCTACAGCATTCTCATCAGTTGCCCATATCTGCCGAGATGTAAATTATGGCTGACTAATTCGTAATATACACGCCAACGGGGCCTCTTTCTTTTTTATTTGTATTTATCTTCACATTGGACGAGGCTTATATTACGGTTCATACCTTTATAAAGAAACATGAAACGTAGGTGTTATCCTTCTTCTCTTAGTTATAATAACTGCCTTTGTTGGTTATGTTCTTCCCTGAGGACAAATATCCTTCTGAGGGGCCACCGTTATTACCAATCTCCTGTCCGCCGTCCCTTACGTAGGAGATGCACTGGTACAATGAATCTGAGGTGGCTTCTCAGTTGATAATGCTACATTAACCCGGTTCTTTGCCTTCCATTTCCTCCTCCCATTTGTCGTAGCCGCTGCAACCATGGTCCACTTAATTTTTCTACATGAAACAGGATCTAATAATCCCACAGGCCTGAACTCCGATGCCGACAAAATTTCATTCCACCCTTACTTTTCTTACAAAGATATTCTAGGATTTGCCCTCCTTCTAGCAACCCTAATTTCTTTAGCATTATTCTCTCCTAACCTTCTTGGAGATCCAGAAAATTTTACCCCAGCTAACCCATTAGTTACCCCTCCACATATTAAACCCGAATGATATTTCCTCTTTGCCTACGCCATCCTCCGATCTATTCCTAACAA
>05_FH_jr02
ATTATACTTCCGACATTTCTACAGCATTCTCATCAGTTGCCCATATCTGCCGAGATGTAAATTATGGCTGACTAATTCGTAATATACACGCCAACGGGGCCTCTTTCTTCTTTATTTGTATTTATCTTCACATTGGACGAGGCTTATATTACGGTTCATACCTTTATAAAGAAACATGAAACGTAGGTGTTATCCTTCTTCTCTTAGTTATAATAACTGCCTTTGTTGGTTATGTTCTTCCCTGAGGACAAATATCCTTCTGAGGGGCCACCGTTATTACCAATCTCCTGTCCGCCGTCCCTTACGTAGGAGATGCACTGGTACAATGAATCTGAGGTGGCTTCTCAGTTGATAATGCTACATTAACCCGGTTCTTTGCCTTCCATTTCCTCCTCCCATTTGTCGTAGCTGCTGCAACCATGGTCCACTTAATTTTTCTACATGAAACAGGATCTAATAATCCCACAGGCCTGAACTCCGATGCCGACAAAATTTCATTCCACCCTTACTTTTCTTACAAAGATATTCTAGGATTTGCCCTCCTTCTAGCAACCCTAATTTCTTTAGCATTATTCTCTCCTAACCTTCTTGGAGATCCAGAAAATTTTACCCCAGCTAACCCATTAGTTACCCCTCCACATATTAAACCCGAATGATATTTCCTCTTTGCCTACGCCATCCTCCGATCTATTCCTAACAA
>05_FH_jr03
ATTATACTTCCGACATTTCTACAGCATTCTCATCAGTTGCCCATATCTGCCGAGATGTAAATTATGGCTGACTAATTCGTAATATACACGCCAACGGGGCCTCTTTCTTCTTTATTTGTATTTATCTTCACATTGGACGAGGCTTATATTACGGTTCGTACCTTTATAAAGAAACATGAAACGTAGGTGTTATCCTTCTTCTCTTAGTTATAATAACTGCCTTTGTTGGTTATGTTCTTCCCTGAGGACAAATATCCTTCTGAGGGGCCACCGTTATTACCAATCTCCTGTCCGCCGTCCCTTACGTAGGAGATGCACTGGTACAATGAATCTGAGGTGGCTTCTCAGTTGATAATGCTACATTAACCCGGTTCTTTGCCTTCCATTTCCTCCTCCCATTTGTCGTAGCCGCTGCAACCATGGTCCACTTAATTTTTCTACATGAAACAGGATCTAATAATCCCACAGGCCTGAACTCCGATGCCGACAAAATTTCATTCCACCCTTACTTTTCTTACAAAGATATTCTAGGATTTGCCCTCCTTCTAGCAACCCTAATTTCTTTAGCATTATTCTCTCCTAACCTTCTTGGAGATCCAGAAAATTTTACCCCAGCTAACCCATTAGTTACCCCTCCACATATTAAACCCGAATGATATTTCCTCTTTGCCTACGCCATCCTCCGATCTATTCCTAACAA
>05_FH_jr04
ATTATACTTCCGACATTTCTACAGCATTCTCATCAGTTGCCCATATCTGCCGAGATGTAAATTATGGCTGACTAATTCGTAATATACACGCCAACGGGGCCTCTTTCTTCTTTATTTGTATTTATCTTCACATTGGACGAGGCTTATATTACGGTTCATACCTTTATAAAGAAACATGAAACGTAGGTGTTATCCTTCTTCTCTTAGTTATAATAACTGCCTTTGTTGGTTATGTTCTTCCCTGAGGACAAATATCCTTCTGAGGGGCCACCGTTATTACCAATCTCCTGTCCGCCGTCCCTTACGTAGGAGATGCACTGGTACAATGAATCTGAGGTGGCTTCTCAGTTGATAATGCTACATTAACCCGGTTCTTTGCCTTCCATTTCCTCCTCCCATTTGTCGTAGCTGCTGCAACCATGGTCCACTTAATTTTTCTACATGAAACAGGATCTAATAATCCCACAGGCCTGAACTCCGATGCCGACAAAATTTCATTCCACCCTTACTTTTCTTACAAAGATATTCTAGGATTTGCCCTCCTTCTAGCAACCCTAATTTCTTTAGCATTATTCTCTCCTAACCTTCTTGGAGATCCAGAAAATTTTACCCCAGCTAACCCATTAGTTACCCCTCCACATATTAAACCCGAATGATATTTCCTCTTTGCCTACGCCATCCTCCGATCTATTCCTAACAA
>05_FH_jr05
ATTATACTTCCGACATTTCTACAGCATTCTCATCAGTTGCCCATATCTGCCGAGATGTAAATTATGGCTGACTAATTCGTAATATACACGCCAACGGGGCCTCTTTCTTCTTTATTTGTATTTATCTTCACATTGGACGAGGCTTATATTACGGTTCATACCTTTATAAAGAAACATGAAACGTAGGTGTTATCCTTCTTCTCTTAGTTATAATAACTGCCTTTGTTGGTTATGTTCTTCCCTGAGGACAAATATCCTTCTGAGGGGCCACCGTTATTACCAATCTCCTGTCCGCCGTCCCTTACGTAGGAGATGCACTGGTACAATGAATCTGAGGTGGCTTCTCAGTTGATAATGCTACATTAACCCGGTTCTTTGCCTTCCATTTCCTCCTCCCATTTGTCGTAGCCGCTGCAACCATGGTCCACTTAATTTTTCTACATGAAACAGGATCTAATAATCCCACAGGCCTGAACTCCGATGCCGACAAAATTTCATTCCACCCTTACTTTTCTTACAAAGATATTCTAGGATTTGCCCTCCTTCTAGCAACCCTAATTTCTTTAGCATTATTCTCTCCTAACCTTCTTGGAGATCCAGAAAATTTTACCCCAGCTAACCCATTAGTTACCCCTCCACATATTAAACCCGAATGATATTTCCTCTTTGCCTACGCCATCCTCCGATCTATTCCTAACAA
>05_FH_jr06
ATTATACTTCCGACATTTCTACAGCATTCTCATCAGTTGCCCATATCTGCCGAGATGTAAATTATGGCTGACTAATTCGTAATATACACGCCAACGGGGCCTCTTTCTTCTTTATTTGTATTTATCTTCACATTGGACGAGGCTTATATTACGGTTCGTACCTTTATAAAGAAACATGAAACGTAGGTGTTATCCTTCTTCTCTTAGTTATAATAACTGCCTTTGTTGGTTATGTTCTTCCCTGAGGACAAATATCCTTCTGAGGGGCCACCGTTATTACCAATCTCCTGTCCGCCGTCCCTTACGTAGGAGATGCACTGGTACAATGAATCTGAGGTGGCTTCTCAGTTGATAATGCTACATTAACCCGGTTCTTTGCCTTCCATTTCCTCCTCCCATTTGTCGTAGCCGCTGCAACCATGGTCCACTTAATTTTTCTACATGAAACAGGATCTAATAATCCCACAGGCCTGAACTCCGATGCCGACAAAATTTCATTCCACCCTTACTTTTCTTACAAAGATATTCTAGGATTTGCCCTCCTTCTAGCAACCCTAATTTCTTTAGCATTATTCTCTCCTAACCTTCTTGGAGATCCAGAAAATTTTACCCCAGCTAACCCATTAGTTACCCCTCCACATATTAAACCCGAATGATATTTCCTCTTTGCCTACGCCATCCTCCGATCTATTCCTAACAA
>05_FH_jr07
ATTATACTTCCGACATTTCTACAGCATTCTCATCAGTTGCCCATATCTGCCGAGATGTAAATTATGGCTGACTAATTCGTAATATACACGCCAACGGGGCCTCTTTCTTCTTTATTTGTATTTATCTTCACATTGGACGAGGCTTATATTACGGTTCGTACCTTTATAAAGAAACATGAAACGTAGGTGTTATCCTTCTTCTCTTAGTTATAATAACTGCCTTTGTTGGTTATGTTCTTCCCTGAGGACAAATATCCTTCTGAGGGGCCACCGTTATTACCAATCTCCTGTCCGCCGTCCCTTACGTAGGAGATGCACTGGTACAATGAATCTGAGGTGGCTTCTCAGTTGATAATGCTACATTAACCCGGTTCTTTGCCTTCCATTTCCTCCTCCCATTTGTCGTAGCCGCTGCAACCATGGTCCACTTAATTTTTCTACATGAAACAGGATCTAATAATCCCACAGGCCTGAACTCCGATGCCGACAAAATTTCATTCCACCCTTACTTTTCTTACAAAGATATTCTAGGATTTGCCCTCCTTCTAGCAACCCTAATTTCTTTAGCATTATTCTCTCCTAACCTTCTTGGAGATCCAGAAAATTTTACCCCAGCTAACCCATTAGTTACCCCTCCACATATTAAACCCGAATGATATTTCCTCTTTGCCTACGCCATCCTCCGATCTATTCCTAACAA
>05_FH_jr08
ATTATACTTCCGACATTTCTACAGCATTCTCATCAGTTGCCCATATCTGCCGAGATGTAAATTATGGCTGACTAATTCGTAATATACACGCCAACGGGGCCTCTTTCTTCTTTATTTGTATTTATCTTCACATTGGACGAGGCTTATATTACGGTTCATACCTTTATAAAGAAACATGAAACGTAGGTGTTATCCTTCTTCTCTTAGTTATAATAACTGCCTTTGTTGGTTATGTTCTTCCCTGAGGACAAATATCCTTCTGAGGGGCCACCGTTATTACCAATCTCCTGTCCGCCGTCCCTTACGTAGGAGATGCACTGGTACAATGAATCTGAGGTGGCTTCTCAGTTGATAATGCTACATTAACCCGGTTCTTTGCCTTCCATTTCCTCCTCCCATTTGTCGTAGCTGCTGCAACCATGGTCCACTTAATTTTTCTACATGAAACAGGATCTAATAATCCCACAGGCCTGAACTCCGATGCCGACAAAATTTCATTCCACCCTTACTTTTCTTACAAAGATATTCTAGGATTTGCCCTCCTTCTAGCAACCCTAATTTCTTTAGCATTATTCTCTCCTAACCTTCTTGGAGATCCAGAAAATTTTACCCCAGCTAACCCATTAGTTACCCCTCCACATATTAAACCCGAATGATATTTCCTCTTTGCCTACGCCATCCTCCGATCTATTCCTAACAA
>05_FH_jr09
ATTATACTTCCGACATTTCTACAGCATTCTCATCAGTTGCCCATATCTGCCGAGATGTAAATTATGGCTGACTAATTCGTAATATACACGCCAACGGGGCCTCTTTCTTCTTTATTTGTATTTATCTTCACATTGGACGAGGCTTATATTACGGTTCATACCTTTATAAAGAAACATGAAACGTAGGTGTTATCCTTCTTCTCTTAGTTATAATAACTGCCTTTGTTGGTTATGTTCTTCCCTGAGGACAAATATCCTTCTGAGGGGCCACCGTTATTACCAATCTCCTGTCCGCCGTCCCTTACGTAGGAGATGCACTGGTACAATGAATCTGAGGTGGCTTCTCAGTTGATAATGCTACATTAACCCGGTTCTTTGCCTTCCATTTCCTCCTCCCATTTGTCGTAGCCGCTGCAACCATGGTCCACTTAATTTTTCTACATGAAACAGGATCTAATAATCCCACAGGCCTGAACTCCGATGCCGACAAAATTTCATTCCACCCTTACTTTTCTTACAAAGATATTCTAGGATTTGCCCTCCTTCTAGCAACCCTAATTTCTTTAGCATTATTCTCTCCTAACCTTCTTGGAGATCCAGAAAATTTTACCCCAGCTAACCCATTAGTTACCCCTCCACATATTAAACCCGAATGATATTTCCTCTTTGCCTACGCCATCCTCCGATCTATTCCTAACAA
>05_FH_jr11
ATTATACTTCCGACATTTCTACAGCATTCTCATCAGTTGCCCATATCTGCCGAGATGTAAATTATGGCTGACTAATTCGTAATATACACGCCAACGGGGCCTCTTTCTTCTTTATTTGTATTTATCTTCACATTGGACGAGGCTTATATTACGGTTCATACCTTTATAAAGAAACATGAAACGTAGGTGTTATCCTTCTTCTCTTAGTTATAATAACTGCCTTTGTTGGTTATGTTCTTCCCTGAGGACAAATATCCTTCTGAGGGGCCACCGTTATTACCAATCTCCTGTCCGCCGTCCCTTACGTAGGAGATGCACTGGTACAATGAATCTGAGGTGGCTTCTCAGTTGATAATGCTACATTAACCCGGTTCTTTGCCTTCCATTTCCTCCTCCCATTTGTCGTAGCCGCTGCAACCATGGTCCACTTAATTTTTCTACATGAAACAGGATCTAATAATCCCACAGGCCTGAACTCCGATGCCGACAAAATTTCATTCCACCCTTACTTTTCTTACAAAGATATTCTAGGATTTGCCCTCCTTCTAGCAACCCTAATTTCTTTAGCATTATTCTCTCCTAACCTTCTTGGAGATCCAGAAAATTTTACCCCAGCTAACCCATTAGTTACCCCTCCACATATTAAACCCGAATGATATTTCCTCTTTGCCTACGCCATCCTCCGATCTATTCCTAACAA
>05_FH_jr12
ATTATACTTCCGACATTTCTACAGCATTCTCATCAGTTGCCCATATCTGCCGAGATGTAAATTATGGCTGACTAATTCGTAATATACACGCCAACGGGGCCTCTTTCTTCTTTATTTGTATTTATCTTCACATTGGACGAGGCTTATATTACGGTTCATACCTTTATAAAGAAACATGAAACGTAGGTGTTATCCTTCTTCTCTTAGTTATAATAACTGCCTTTGTTGGTTATGTTCTTCCCTGAGGACAAATATCCTTCTGAGGGGCCACCGTTATTACCAATCTCCTGTCCGCCGTCCCTTACGTAGGAGATGCACTGGTACAATGAATCTGAGGTGGCTTCTCAGTTGATAATGCTACATTAACCCGGTTCTTTGCCTTCCATTTCCTCCTCCCATTTGTCGTAGCCGCTGCAACCATGGTCCACTTAATTTTTCTACATGAAACAGGATCTAATAATCCCACAGGCCTGAACTCCGATGCCGACAAAATTTCATTCCACCCTTACTTTTCTTACAAAGATATTCTAGGATTTGCCCTCCTTCTAGCAACCCTAATTTCTTTAGCATTATTCTCTCCTAACCTTCTTGGAGATCCAGAAAATTTTACCCCAGCTAACCCATTAGTTACCCCTCCACATATTAAACCCGAATGATATTTCCTCTTTGCCTACGCCATCCTCCGATCTATTCCTAACAA
>05_FH_jr13
ATTATACTTCCGACATTTCTACAGCATTCTCATCAGTTGCCCATATCTGCCGAGATGTAAATTATGGCTGACTAATTCGTAATATACACGCCAACGGGGCCTCTTTCTTCTTTATTTGTATTTATCTTCACATTGGACGAGGCTTATATTACGGTTCATACCTTTATAAAGAAACATGAAACGTAGGTGTTATCCTTCTTCTCTTAGTTATAATAACTGCCTTTGTTGGTTATGTTCTTCCCTGAGGACAAATATCCTTCTGAGGGGCCACCGTTATTACCAATCTCCTGTCCGCCGTCCCTTACGTAGGAGATGCACTGGTACAATGAATCTGAGGTGGCTTCTCAGTTGATAATGCTACATTAACCCGGTTCTTTGCCTTCCATTTCCTCCTCCCATTTGTCGTAGCCGCTGCAACCATGGTCCACTTAATTTTTTTACATGAAACAGGATCTAATAATCCCACAGGCCTGAACTCCGATGCCGACAAAATTTCATTCCACCCTTACTTTTCTTACAAAGATATTCTAGGATTTGCCCTCCTTCTAGCAACCCTAATTTCTTTAGCATTATTCTCTCCTAACCTTCTTGGAGATCCAGAAAATTTTACCCCAGCTAACCCATTAGTTACCCCTCCACATATTAAACCCGAATGATATTTCCTCTTTGCCTACGCCATCCTCCGATCTATTCCTAACAA
>05_FH_jr14
ATTATACTTCCGACATTTCTACAGCATTCTCATCAGTTGCCCATATCTGCCGAGATGTAAATTATGGCTGACTAATTCGTAATATACACGCCAACGGGGCCTCTTTCTTCTTTATTTGTATTTATCTTCACATTGGACGAGGCTTATATTACGGTTCATACCTTTATAAAGAAACATGAAACGTAGGTGTTATCCTTCTTCTCTTAGTTATAATAACTGCCTTTGTTGGTTATGTTCTTCCCTGAGGACAAATATCCTTCTGAGGGGCCACCGTTATTACCAATCTCCTGTCCGCCGTCCCTTACGTAGGAGATGCACTGGTACAATGAATCTGAGGTGGCTTCTCAGTTGATAATGCTACATTAACCCGGTTCTTTGCCTTCCATTTCCTCCTCCCATTTGTCGTAGCCGCTGCAACCATGGTCCACTTAATTTTTCTACATGAAACAGGATCTAATAATCCCACAGGCCTGAACTCCGATGCCGACAAAATTTCATTCCACCCTTACTTTTCTTACAAAGATATTCTAGGATTTGCCCTCCTTCTAGCAACCCTAATTTCTTTAGCATTATTCTCTCCTAACCTTCTTGGAGATCCAGAAAATTTTACCCCAGCTAACCCATTAGTTACCCCTCCACATATTAAACCCGAATGATATTTCCTCTTTGCCTACGCCATCCTCCGATCTATTCCTAACAA
>05_FH_jr15
ATTATACTTCCGACATTTCTACAGCATTCTCATCAGTTGCCCATATCTGCCGAGATGTAAATTATGGCTGACTAATTCGTAATATACACGCCAACGGGGCCTCTTTCTTCTTTATTTGTATTTATCTTCACATTGGACGAGGCTTATATTACGGTTCATACCTTTATAAAGAAACATGAAACGTAGGTGTTATCCTTCTTCTCTTAGTTATAATAACTGCCTTTGTTGGTTATGTTCTTCCCTGAGGACAAATATCCTTCTGAGGGGCCACCGTTATTACCAATCTCCTGTCCGCCGTCCCTTACGTAGGAGATGCACTGGTACAATGAATCTGAGGTGGCTTCTCAGTTGATAATGCTACATTAACCCGGTTCTTTGCCTTCCATTTCCTCCTCCCATTTGTCGTAGCCGCTGCAACCATGGTCCACTTAATTTTTCTACATGAAACAGGATCTAATAATCCCACAGGCCTGAACTCCGATGCCGACAAAATTTCATTCCACCCTTACTTTTCTTACAAAGATATTCTAGGATTTGCCCTCCTTCTAGCAACCCTAATTTCTTTAGCATTATTCTCTCCTAACCTTCTTGGAGATCCAGAAAATTTTACCCCAGCTAACCCATTAGTTACCCCTCCACATATTAAACCCGAATGATATTTCCTCTTTGCCTACGCCATCCTCCGATCTATTCCTAACAA
>05_FH_jr16
ATTATACTTCCGACATTTCTACAGCATTCTCATCAGTTGCCCATATCTGCCGAGATGTAAATTATGGCTGACTAATTCGTAATATACACGCCAACGGGGCCTCTTTCTTCTTTATTTGTATTTATCTTCACATTGGACGAGGCTTATATTACGGTTCATACCTTTATAAAGAAACATGAAACGTAGGTGTTATCCTTCTTCTCTTAGTTATAATAACTGCCTTTGTTGGTTATGTTCTTCCCTGAGGACAAATATCCTTCTGAGGGGCCACCGTTATTACCAATCTCCTGTCCGCCGTCCCTTACGTAGGAGATGCACTGGTACAATGAATCTGAGGTGGCTTCTCAGTTGATAATGCTACATTAACCCGGTTCTTTGCCTTCCATTTCCTCCTCCCATTTGTCGTAGCCGCTGCAACCATGGTCCACTTAATTTTTCTACATGAAACAGGATCTAATAATCCCACAGGCCTGAACTCCGATGCCGACAAAATTTCATTCCACCCTTACTTTTCTTACAAAGATATTCTAGGATTTGCCCTCCTTCTAGCAACCCTAATTTCTTTAGCATTATTCTCTCCTAACCTTCTTGGAGATCCAGAAAATTTTACCCCAGCTAACCCATTAGTTACCCCTCCACATATTAAACCCGAATGATATTTCCTCTTTGCCTACGCCATCCTCCGATCTATTCCTAACAA
>06_FH_cc01
ATTATACTTCCGACATTTCTACAGCATTCTCATCAGTTGCCCATATCTGCCGAGATGTAAATTATGGCTGACTAATTCGTAATATACACGCCAACGGGGCCTCTTTCTTCTTTATTTGTATTTATCTTCACATTGGACGAGGCTTATATTACGGTTCATACCTTTATAAGGAAACATGAAACGTAGGTGTTATCCTTCTTCTCTTAGTTATAATAACTGCCTTTGTTGGTTATGTTCTTCCCTGAGGACAAATATCCTTCTGAGGGGCCACCGTTATTACCAATCTCCTGTCCGCCGTCCCTTACGTAGGAGATGCACTTGTACAATGAATCTGAGGTGGCTTCTCAGTTGATAATGCTACATTAACCCGGTTCTTTGCCTTCCATTTCCTCCTCCCATTTGTCGTAGCCGCTGCAACCATGGTCCACTTAATTTTTCTACATGAAACAGGATCTAATAATCCCACAGGCCTGAACTCCGATGCCGACAAAATTTCATTCCACCCTTACTTTTCTTACAAAGATATTCTAGGATTTGCCCTCCTTCTAGCAACCCTAATTTCTTTAGCATTATTCTCTCCTAACCTTCTTGGAGATCCAGAAAATTTTACCCCAGCTAACCCATTAGTTACCCCTCCACATATTAAACCCGAATGATATTTCCTCTTTGCCTACGCCATCCTCCGATCTATTCCTAACAA
>06_FH_cc02
ATTATACTTCCGACATTTCTACAGCATTCTCATCAGTTGCCCATATCTGCCGAGATGTAAATTATGGCTGACTAATTCGTAATATACACGCCAACGGGGCCTCTTTCTTCTTTATTTGTATTTATCTTCACATTGGACGAGGCTTATATTACGGTTCATACCTTTATAAAGAAACATGAAACGTAGGTGTTATCCTTCTTCTCTTAGTTATAATAACTGCCTTTGTTGGTTATGTTCTTCCCTGAGGACAAATATCCTTCTGAGGGGCCACCGTTATTACCAATCTCCTGTCCGCCGTCCCTTACGTAGGAGATGCACTGGTACAATGAATCTGAGGTGGCTTCTCAGTTGATAATGCTACATTAACCCGGTTCTTTGCCTTCCATTTCCTCCTCCCATTTGTCGTAGCCGCTGCAACCATGGTCCACTTAATTTTTCTACATGAAACAGGATCTAATAATCCCACAGGCCTGAACTCCGATGCCGACAAAATTTCATTCCACCCTTACTTTTCTTACAAAGATATTCTAGGATTTGCCCTCCTTCTAGCAACCCTAATTTCTTTAGCATTATTCTCTCCTAACCTTCTTGGAGATCCAGAAAATTTTACCCCAGCTAACCCATTAGTTACCCCTCCACATATTAAACCCGAATGATATTTCCTCTTTGCCTACGCCATCCTCCGATCTATTCCTAACAA
>06_FH_cc03
ATTATACTTCCGACATTTCTACAGCATTCTCATCAGTTGCCCATATCTGCCGAGATGTAAATTATGGCTGACTAATTCGTAATATACACGCCAACGGGGCCTCTTTCTTCTTTATTTGTATTTATCTTCACATTGGACGAGGCTTATATTACGGTTCATACCTTTATAAAGAAACATGAAACGTAGGTGTTATCCTTCTTCTCTTAGTTATAATAACTGCCTTTGTTGGTTATGTTCTTCCCTGAGGACAAATATCCTTCTGAGGGGCCACCGTTATTACCAATCTCCTGTCCGCCGTCCCTTACGTAGGAGATGCACTGGTACAATGAATCTGAGGTGGCTTCTCAGTTGATAATGCTACATTAACCCGGTTCTTTGCCTTCCATTTCCTCCTCCCATTTGTCGTAGCCGCTGCAACCATGGTCCACTTAATTTTTCTACATGAAACAGGATCTAATAATCCCACAGGCCTGAACTCCGATGCCGACAAAATTTCATTCCACCCTTACTTTTCTTACAAAGATATTCTAGGATTTGCCCTCCTTCTAGCAACCCTAATTTCTTTAGCATTATTCTCTCCTAACCTTCTTGGAGATCCAGAAAATTTTACCCCAGCTAACCCATTAGTTACCCCTCCACATATTAAACCCGAATGATATTTCCTCTTTGCCTACGCCATCCTCCGATCTATTCCTAACAA
>06_FH_cc04
ATTATACTTCCGACATTTCTACAGCATTCTCATCAGTTGCCCATATCTGCCGAGATGTAAATTATGGCTGACTAATTCGTAATATACACGCCAACGGGGCCTCTTTCTTCTTTATTTGTATTTATCTTCACATTGGACGAGGCTTATATTACGGTTCATACCTTTATAAAGAAACATGAAACGTAGGTGTTATCCTTCTTCTCTTAGTTATAATAACTGCCTTTGTTGGTTATGTTCTTCCCTGAGGACAAATATCCTTCTGAGGGGCCACCGTTATTACCAATCTCCTGTCCGCCGTCCCTTACGTAGGAGATGCACTGGTACAATGAATCTGAGGTGGCTTCTCAGTTGATAATGCTACATTAACCCGGTTCTTTGCCTTCCATTTCCTCCTCCCATTTGTCGTAGCCGCTGCAACCATGGTCCACTTAATTTTTCTACATGAAACAGGATCTAATAATCCCACAGGCCTGAACTCCGATGCCGACAAAATTTCATTCCACCCTTACTTTTCTTACAAAGATATTCTAGGATTTGCCCTCCTTCTAGCAACCCTAATTTCTTTAGCATTATTCTCTCCTAACCTTCTTGGAGATCCAGAAAATTTTACCCCAGCTAACCCATTAGTTACCCCTCCACATATTAAACCCGAATGATATTTCCTCTTTGCCTACGCCATCCTCCGATCTATTCCTAACAA
>06_FH_cc05
ATTATACTTCCGACATTTCTACAGCATTCTCATCAGTTGCCCATATCTGCCGAGATGTAAATTATGGCTGACTAATTCGTAATATACACGCCAACGGGGCCTCTTTCTTCTTTATTTGTATTTATCTTCACATTGGACGAGGCTTATATTACGGTTCATACCTTTATAAAGAAACATGAAACGTAGGTGTTATCCTTCTTCTCTTAATTATAATAACTGCCTTTGTTGGTTATGTTCTTCCCTGAGGACAAATATCCTTCTGAGGGGCCACCGTTATTACCAATCTCCTGTCCGCCGTCCCTTACGTAGGAGATGCACTGGTACAATGAATCTGAGGTGGCTTCTCAGTTGATAATGCTACATTAACCCGGTTCTTTGCCTTCCATTTCCTCCTCCCATTTGTCGTAGCCGCTGCAACCATGGTCCACTTAATTTTTCTACATGAAACAGGATCTAATAATCCCACAGGCCTGAACTCCGATGCCGACAAAATTTCATTCCACCCTTACTTTTCTTACAAAGATATTCTAGGATTTGCCCTCCTTCTAGCAACCCTAATTTCTTTAGCATTATTCTCTCCTAACCTTCTTGGAGATCCAGAAAATTTTACCCCAGCTAACCCATTAGTTACCCCTCCACATATTAAACCCGAATGATATTTCCTCTTTGCCTACGCCATCCTCCGATCTATTCCTAACAA
>06_FH_cc06
ATTATACTTCCGACATTTCTACAGCATTCTCATCAGTTGCCCATATCTGCCGAGATGTAAATTATGGCTGACTAATTCGTAATATACACGCCAACGGGGCCTCTTTCTTCTTTATTTGTATTTATCTTCACATTGGACGAGGCTTATATTACGGTTCATACCTTTATAAAGAAACATGAAACGTAGGTGTTATCCTTCTTCTCTTAGTTATAATAACTGCCTTTGTTGGTTATGTTCTTCCCTGAGGACAAATATCCTTCTGAGGGGCCACCGTTATTACCAATCTCCTGTCCGCCGTCCCTTACGTAGGAGATGCACTGGTACAATGAATCTGAGGTGGCTTCTCAGTTGATAATGCTACATTAACCCGGTTCTTTGCCTTCCATTTCCTCCTCCCATTTGTCGTAGCCGCTGCAACCATGGTCCACTTAATTTTTCTACATGAAACAGGATCTAATAATCCCACAGGCCTGAACTCCGATGCCGACAAAATTTCATTCCACCCTTACTTTTCTTACAAAGATATTCTAGGATTTGCCCTCCTTCTAGCAACCCTAATTTCTTTAGCATTATTCTCTCCTAACCTTCTTGGAGATCCAGAAAATTTTACCCCAGCTAACCCATTAGTTACCCCTCCACATATTAAACCCGAATGATATTTCCTCTTTGCCTACGCCATCCTCCGATCTATTCCTAACAA
>06_FH_cc07
ATTATACTTCCGACATTTCTACAGCATTCTCATCAGTTGCCCATATCTGCCGAGATGTAAATTATGGCTGACTAATTCGTAATATACACGCCAACGGGGCCTCTTTCTTCTTTATTTGTATTTACCTTCACATTGGACGAGGCTTATATTACGGTTCATACCTTTATAAAGAAACATGAAACGTAGGTGTTATCCTTCTTCTCTTAGTTATAATAACTGCCTTTGTTGGTTATGTTCTTCCCTGAGGACAAATATCCTTCTGAGGGGCCACCGTTATTACCAATCTCCTGTCCGCCGTCCCTTACGTAGGAGATGCACTGGTACAATGAATCTGAGGTGGCTTCTCAGTTGATAATGCTACATTAACCCGGTTCTTTGCCTTCCATTTCCTCCTCCCATTTGTCGTAGCCGCTGCAACCATGGTCCACTTAATTTTTCTACATGAAACAGGATCTAATAATCCCACAGGCCTGAACTCCGATGCCGACAAAATTTCATTCCACCCTTACTTTTCTTACAAAGATATTCTAGGATTTGCCCTCCTTCTAGCAACCCTAATTTCTTTAGCATTATTCTCTCCTAACCTTCTTGGAGATCCAGAAAATTTTACCCCAGCTAACCCATTAGTTACCCCTCCACATATTAAACCCGAATGATATTTCCTCTTTGCCTACGCCATCCTCCGATCTATTCCTAACAA
>06_FH_cc08
ATTATACTTCCGACATTTCTACAGCATTCTCATCAGTTGCCCATATCTGCCGAGATGTAAATTATGGCTGACTAATTCGTAATATACACGCCAACGGGGCCTCTTTCTTCTTTATTTGTATTTATCTTCACATTGGACGAGGCTTATATTACGGTTCATACCTTTATAAAGAAACATGAAACGTAGGTGTTATCCTTCTTCTCTTAGTTATAATAACTGCCTTTGTTGGTTATGTTCTTCCCTGAGGACAAATATCCTTCTGAGGGGCCACCGTTATTACCAATCTCCTGTCCGCCGTCCCTTACGTAGGAGATGCACTGGTACAATGAATCTGAGGTGGCTTCTCAGTTGATAATGCTACATTAACCCGGTTCTTTGCCTTCCATTTCCTCCTCCCATTTGTCGTAGCCGCTGCAACCATGGTCCACTTAATTTTTCTACATGAAACAGGATCTAATAATCCCACAGGCCTGAACTCCGATGCCGACAAAATTTCATTCCACCCTTACTTTTCTTACAAAGATATTCTAGGATTTGCCCTCCTTCTAGCAACCCTAATTTCTTTAGCATTATTCTCTCCTAACCTTCTTGGAGATCCAGAAAATTTTACCCCAGCTAACCCATTAGTTACCCCTCCACATATTAAACCCGAATGATATTTCCTCTTTGCCTACGCCATCCTCCGATCTATTCCTAACAA
>06_FH_cc09
ATTATACTTCCGACATTTCTACAGCATTCTCATCAGTTGCCCATATCTGCCGAGATGTAAATTATGGCTGACTAATTCGTAATATACACGCCAACGGGGCCTCTTTCTTCTTTATTTGTATTTATCTTCACATTGGACGAGGCTTATATTACGGTTCATACCTTTATAAAGAAACATGAAACGTAGGTGTTATCCTTCTTCTCTTAGTTATAATAACTGCCTTTGTTGGTTATGTTCTTCCCTGAGGACAAATATCCTTCTGAGGGGCCACCGTTATTACCAATCTCCTGTCCGCCGTCCCTTACGTAGGAGATGCACTGGTACAATGAATCTGAGGTGGCTTCTCAGTTGATAATGCTACATTAACCCGGTTCTTTGCCTTCCATTTCCTCCTCCCATTTGTCGTAGCCGCTGCAACCATGGTCCACTTAATTTTTCTACATGAAACAGGATCTAATAATCCCACAGGCCTGAACTCCGATGCCGACAAAATTTCATTCCACCCTTACTTTTCTTACAAAGATATTCTAGGATTTGCCCTCCTTCTAGCAACCCTAATTTCTTTAGCATTATTCTCTCCTAACCTTCTTGGAGATCCAGAAAATTTTACCCCAGCTAACCCATTAGTTACCCCTCCACATATTAAACCCGAATGATATTTCCTCTTTGCCTACGCCATCCTCCGATCTATTCCTAACAA
>06_FH_cc10
ATTATACTTCCGACATTTCTACAGCATTCTCATCAGTTGCCCATATCTGCCGAGATGTAAATTATGGCTGACTAATTCGTAATATACACGCCAACGGGGCCTCTTTCTTCTTTATTTGTATTTATCTTCACATTGGACGAGGCTTATATTACGGTTCATACCTTTATAAAGAAACATGAAACGTAGGTGTTATCCTTCTTCTCTTAGTTATAATAACTGCCTTTGTTGGTTATGTTCTTCCCTGAGGACAAATATCCTTCTGAGGGGCCACCGTTATTACCAATCTCCTGTCCGCCGTCCCTTACGTAGGAGATGCACTGGTACAATGAATCTGAGGTGGCTTCTCAGTTGATAATGCTACATTAACCCGGTTCTTTGCCTTCCATTTCCTCCTCCCATTTGTCGTAGCCGCTGCAACCATGGTCCACTTAATTTTTCTACATGAAACAGGATCTAATAATCCCACAGGCTTGAACTCCGATGCCGACAAAATTTCATTCCACCCTTACTTTTCTTACAAAGATATTCTAGGATTTGCCCTCCTTCTAGCAACCCTAATTTCTTTAGCATTATTCTCTCCTAACCTTCTTGGAGATCCAGAAAATTTTACCCCAGCTAACCCATTAGTTACCCCTCCACATATTAAACCCGAATGATATTTCCTCTTTGCCTACGCCATCCTCCGATCTATTCCTAACAA
>06_FH_cc11
ATTATACTTCCGACATTTCTACAGCATTCTCATCAGTTGCCCATATCTGCCGAGATGTAAATTATGGCTGACTAATTCGTAATATACACGCCAACGGGGCCTCTTTCTTCTTTATTTGTATTTACCTTCACATTGGACGAGGCTTATATTACGGTTCATACCTTTATAAAGAAACATGAAACGTAGGTGTTATCCTTCTTCTCTTAGTTATAATAACTGCCTTTGTTGGTTATGTTCTTCCCTGAGGACAAATATCCTTCTGAGGGGCCACCGTTATTACCAATCTCCTGTCCGCCGTCCCTTACGTAGGAGATGCACTGGTACAATGAATCTGAGGTGGCTTCTCAGTTGATAATGCTACATTAACCCGGTTCTTTGCCTTCCATTTCCTCCTCCCATTTGTCGTAGCCGCTGCAACCATGGTCCACTTAATTTTTCTACATGAAACAGGATCTAATAATCCCACAGGCCTGAACTCCGATGCCGACAAAATTTCATTCCACCCTTACTTTTCTTACAAAGATATTCTAGGATTTGCCCTCCTTCTAGCAACCCTAATTTCTTTAGCATTATTCTCTCCTAACCTTCTTGGAGATCCAGAAAATTTTACCCCAGCTAACCCATTAGTTACCCCTCCACATATTAAACCCGAATGATATTTCCTCTTTGCCTACGCCATCCTCCGATCTATTCCTAACAA
>06_FH_cc12
ATTATACTTCCGACATTTCTACAGCATTCTCATCAGTTGCCCATATCTGCCGAGATGTAAATTATGGCTGACTAATTCGTAATATACACGCCAACGGGGCCTCTTTCTTCTTTATTTGTATTTATCTTCACATTGGACGAGGCTTATATTACGGTTCATACCTTTATAAAGAAACATGAAACGTAGGTGTTATCCTTCTTCTCTTAGTTATAATAACTGCCTTTGTTGGTTATGTTCTTCCCTGAGGACAAATATCCTTCTGAGGGGCCACCGTTATTACCAATCTCCTGTCCGCCGTCCCTTACGTAGGAGATGCACTGGTACAATGAATCTGAGGTGGCTTCTCAGTTGATAATGCTACATTAACCCGGTTCTTTGCCTTCCATTTCCTCCTCCCATTTGTCGTAGCCGCTGCAACCATGGTCCACTTAATTTTTCTACATGAAACAGGATCTAATAATCCCACAGGCCTGAACTCCGATGCCGACAAAATTTCATTCCACCCTTACTTTTCTTACAAAGATATTCTAGGATTTGCCCTCCTTCTAGCAACCCTAATTTCTTTAGCATTATTCTCTCCTAACCTTCTTGGAGATCCAGAAAATTTTACCCCAGCTAACCCATTAGTTACCCCTCCACATATTAAACCCGAATGATATTTCCTCTTTGCCTACGCCATCCTCCGATCTATTCCTAACAA
>06_FH_cc13
ATTATACTTCCGACATTTCTACAGCATTCTCATCAGTTGCCCATATCTGCCGAGATGTAAATTATGGCTGACTAATTCGTAATATACACGCCAACGGGGCCTCTTTCTTCTTTATTTGTATTTATCTTCACATTGGACGAGGCTTATATTACGGTTCATACCTTTATAAAGAAACATGAAACGTAGGTGTTATCCTTCTTCTCTTAGTTATAATAACTGCCTTTGTTGGTTATGTTCTTCCCTGAGGACAAATATCCTTCTGAGGGGCCACCGTTATTACCAATCTCCTGTCCGCCGTCCCTTACGTAGGAGATGCACTGGTACAATGAATCTGAGGTGGCTTCTCAGTTGATAATGCTACATTAACCCGGTTCTTTGCCTTCCATTTCCTCCTCCCATTTGTCGTAGCCGCTGCAACCATGGTCCACTTAATTTTTCTACATGAAACAGGATCTAATAATCCCACAGGCCTGAACTCCGATGCCGACAAAATTTCATTCCACCCTTACTTTTCTTACAAAGATATTCTAGGATTTGCCCTCCTTCTAGCAACCCTAATTTCTTTAGCATTATTCTCTCCTAACCTTCTTGGAGATCCAGAAAATTTTACCCCAGCTAACCCATTAGTTACCCCTCCACATATTAAACCCGAATGATATTTCCTCTTTGCCTACGCCATCCTCCGATCTATTCCTAACAA
>06_FH_cc14
ATTATACTTCCGACATTTCTACAGCATTCTCATCAGTTGCCCATATCTGCCGAGATGTAAATTATGGCTGACTAATTCGTAATATACACGCCAACGGGGCCTCTTTCTTCTTTATTTGTATTTATTTTCACATTGGACGAGGCTTATATTACGGTTCATACCTTTATAAAGAAACATGAAACGTAGGTGTTATCCTTCTTCTCTTAGTTATAATAACTGCCTTTGTTGGTTATGTTCTTCCCTGAGGACAAATATCCTTCTGAGGAGCCACCGTTATTACCAATCTCCTGTCCGCCGTCCCTTACGTAGGAGATGCACTGGTACAATGAATCTGAGGTGGCTTCTCAGTTGATAATGCTACATTAACCCGGTTCTTTGCCTTCCATTTCCTCCTCCCATTTGTCGTAGCCGCTGCAACCATGGTCCACTTAATTTTTCTACATGAAACAGGATCTAATAATCCCACAGGCCTGAACTCCGATGCCGACAAAATTTCATTCCACCCTTACTTTTCTTACAAAGATATTCTAGGATTTGCCCTCCTTCTAGCAACCCTAATTTCTTTAGCATTATTCTCTCCTAACCTTCTTGGAGATCCAGAAAATTTTACCCCAGCTAACCCATTAGTTACCCCTCCACATATTAAACCCGAATGATATTTCCTCTTTGCCTACGCCATCCTCCGATCTATTCCTAACAA
>06_FH_cc15
ATTATACTTCCGACATTTCTACAGCATTCTCATCAGTTGCCCATATCTGCCGAGATGTAAATTATGGCTGACTAATTCGTAATATACACGCCAACGGGGCCTCTTTCTTCTTTATTTGTATTTATCTTCACATTGGACGAGGCTTATATTACGGTTCATACCTTTATAAAGAAACATGAAACGTAGGTGTTATCCTTCTTCTCTTAGTTATAATAACTGCCTTTGTTGGTTATGTTCTTCCCTGAGGACAAATATCCTTCTGAGGGGCCACCGTTATTACCAATCTCCTGTCCGCCGTCCCTTACGTAGGAGATGCACTGGTACAATGAATCTGAGGTGGCTTCTCAGTTGATAATGCTACATTAACCCGGTTCTTTGCCTTCCATTTCCTCCTCCCATTTGTCGTAGCCGCTGCAACCATGGTCCACTTAATTTTTCTACATGAAACAGGATCTAATAATCCCACAGGCCTGAACTCCGATGCCGACAAAATTTCATTCCACCCTTACTTTTCTTACAAAGATATTCTAGGATTTGCCCTCCTTCTAGCAACCCTAATTTCTTTAGCATTATTCTCTCCTAACCTTCTTGGAGATCCAGAAAATTTTACCCCAGCTAACCCATTAGTTACCCCTCCACATATTAAACCCGAATGATATTTCCTCTTTGCCTACGCCATCCTCCGATCTATTCCTAACAA
>06_FH_cc16
ATTATACTTCCGACATTTCTACAGCATTCTCATCAGTTGCCCATATCTGCCGAGATGTAAATTATGGCTGACTAATTCGTAATATACACGCCAACGGGGCCTCTTTCTTCTTTATTTGTATTTATCTTCACATTGGACGAGGCTTATATTACGGTTCATACCTTTATAAAGAAACATGAAACGTAGGTGTTATCCTTCTTCTCTTAGTTATAATAACTGCCTTTGTTGGTTATGTTCTTCCCTGAGGACAAATATCCTTCTGAGGGGCCACCGTTATTACCAATCTCCTGTCCGCCGTCCCTTACGTAGGAGATGCACTGGTACAATGAATCTGAGGTGGCTTCTCAGTTGATAATGCTACATTAACCCGGTTCTTTGCCTTCCATTTCCTCCTCCCATTTGTCGTAGCCGCTGCAACCATGGTCCACTTAATTTTTCTACATGAAACAGGATCTAATAATCCCACAGGCCTGAACTCCGATGCCGACAAAATTTCATTCCACCCTTACTTTTCTTACAAAGATATTCTAGGATTTGCCCTCCTTCTAGCAACCCTAATTTCTTTAGCATTATTCTCTCCTAACCTTCTTGGAGATCCAGAAAATTTTACCCCGGCTAACCCATTAGTTACCCCTCCACATATTAAACCCGAATGATATTTCCTCTTTGCCTACGCCATCCTCCGATCTATTCCTAACAA
>07_FH_nb01
ATTATACTTCCGACATTTCTACAGCATTCTCATCAGTTGCCCATATCTGCCGAGATGTAAATTATGGCTGACTAATTCGTAATATACACGCCAACGGGGCCTCTTTCTTCTTTATTTGTATTTATCTTCACATTGGACGAGGCTTATATTACGGTTCATACCTTTATAAAGAAACATGAAACGTAGGTGTTATCCTTCTTCTCTTAGTTATAATAACTGCCTTTGTTGGTTATGTTCTTCCCTGAGGACAAATATCCTTCTGAGGGGCCACCGTTATTACCAATCTCCTGTCCGCCGTCCCTTACGTAGGAGATGCACTGGTACAATGAATCTGAGGTGGCTTCTCAGTTGATAATGCTACATTAACCCGGTTCTTTGCCTTCCATTTCCTCCTCCCATTTGTCGTAGCCGCTGCAACCATGGTCCACTTAATTTTTCTACATGAAACAGGATCTAATAATCCCACAGGCCTGAACTCCGATGCCGACAAAATTTCATTCCACCCTTACTTTTCTTACAAAGATATTCTAGGATTTGCCCTCCTTCTAGCAACCCTAATTTCTTTAGCATTATTCTCTCCTAACCTTCTTGGAGATCCAGAAAATTTTACCCCAGCTAACCCATTAGTTACCCCTCCACATATTAAACCCGAATGATATTTCCTCTTTGCCTACGCCATCCTCCGATCTATTCCTAACAA
>07_FH_nb02
ATTATACTTCCGACATTTCTACAGCATTCTCATCAGTTGCCCATATCTGCCGAGATGTAAATTATGGCTGACTAATTCGTAATATACACGCCAACGGGGCCTCTTTCTTCTTTATTTGTATTTATCTTCACATTGGACGAGGCTTATATTACGGTTCATACCTTTATAAAGAAACATGAAACGTAGGTGTTATCCTTCTTCTCTTAGTTATAATAACTGCCTTTGTTGGTTATGTTCTTCCCTGAGGACAAATATCCTTCTGAGGGGCCACCGTTATTACTAATCTCCTGTCCGCCGTCCCTTACGTAGGAGATGCACTGGTACAATGAATCTGAGGTGGCTTCTCAGTTGATAATGCTACATTAACCCGGTTCTTTGCCTTCCATTTCCTCCTCCCATTTGTCGTAGCCGCTGCAACCATGGTCCACTTAATTTTTCTACATGAAACAGGATCTAATAATCCCACAGGCCTGAACTCCGATGCCGACAAAATTTCATTCCACCCTTACTTTTCTTACAAAGATATTCTAGGATTTGCCCTCCTTCTAGCAACCCTAATTTCTTTAGCATTATTCTCTCCTAACCTTCTTGGAGATCCAGAAAATTTTACCCCAGCTAACCCATTAGTTACCCCTCCACATATTAAACCCGAATGATATTTCCTCTTTGCCTACGCCATCCTCCGATCTATTCCTAACAA
>07_FH_nb03
ATTATACTTCCGACATTTCTACAGCATTCTCATCAGTTGCCCATATCTGCCGAGATGTAAATTATGGCTGACTAATTCGTAATATACACGCCAACGGGGCCTCTTTCTTCTTTATTTGTATTTATTTTCACATTGGACGAGGCTTATATTACGGTTCATACCTTTATAAAGAAACATGAAACGTAGGTGTTATCCTTCTTCTCTTAGTTATAATAACTGCCTTTGTTGGTTATGTTCTTCCCTGAGGACAAATATCCTTCTGAGGGGCCACCGTTATTACCAATCTCCTGTCCGCCGTCCCTTACGTAGGAGATGCACTGGTACAATGAATCTGAGGTGGCTTCTCAGTTGATAATGCTACATTAACCCGGTTCTTTGCCTTCCATTTCCTCCTCCCATTTGTCGTAGCCGCTGCAACCATGGTCCACTTAATTTTTCTACATGAAACAGGATCTAATAATCCCACAGGCCTGAACTCCGATGCCGACAAAATTTCATTCCACCCTTACTTTTCTTACAAAGATATTCTAGGATTTGCCCTCCTTCTAGCAACCCTAATTTCTTTAGCATTATTCTCTCCTAACCTTCTTGGAGATCCAGAAAATTTTACCCCAGCTAACCCATTAGTTACCCCTCCACATATTAAACCCGAATGATATTTCCTCTTTGCCTACGCCATCCTCCGATCTATTCCTAACAA
>07_FH_nb04
ATTATACTTCCGACATTTCTACAGCATTCTCATCAGTTGCCCATATCTGCCGAGATGTAAATTATGGCTGACTAATTCGTAATGTACACGCCAACGGGGCCTCTTTCTTCTTTATTTGTATTTATCTTCACATTGGACGAGGCTTATATTACGGTTCATACCTTTATAAAGAAACATGAAACGTAGGTGTTATCCTTCTTCTCTTAGTTATAATAACTGCCTTTGTTGGTTATGTTCTTCCCTGAGGACAAATATCCTTCTGAGGGGCCACCGTTATTACCAATCTCCTGTCCGCCGTCCCTTACGTAGGAGATGCACTGGTACAATGAATCTGAGGTGGCTTCTCAGTTGATAATGCTACATTAACCCGGTTCTTTGCCTTCCATTTCCTCCTCCCATTTGTCGTAGCCGCTGCAACCATGGTCCACTTAATTTTTCTACATGAAACAGGATCTAATAATCCCACAGGCCTGAACTCCGATGCCGACAAAATTTCATTCCACCCTTACTTTTCTTACAAAGATATTCTAGGATTTGCCCTCCTTCTAGCAACCCTAATTTCTTTAGCATTATTCTCTCCTAACCTTCTTGGAGATCCAGAAAATTTTACCCCAGCTAACCCATTAGTTACCCCTCCACATATTAAACCCGAATGATATTTCCTCTTTGCCTACGCCATCCTCCGATCTATTCCTAACAA
>07_FH_nb05
ATTATACTTCCGACATTTCTACAGCATTCTCATCAGTTGCCCATATCTGCCGAGATGTAAATTATGGCTGACTAATTCGTAATATACACGCCAACGGGGCCTCTTTCTTCTTTATTTGTATTTATCTTCACATTGGACGAGGCTTATATTACGGTTCATACCTTTATAAAGAAACATGAAACGTAGGTGTTATCCTTCTTCTCTTAGTTATAATAACTGCCTTTGTTGGTTATGTTCTTCCCTGAGGACAAATATCCTTCTGAGGGGCCACCGTTATTACCAATCTCCTGTCCGCCGTCCCTTACGTAGGAGATGCACTGGTACAATGAATCTGAGGTGGCTTCTCAGTTGATAATGCTACATTAACCCGGTTCTTTGCCTTCCATTTCCTCCTCCCATTTGTCGTAGCCGCTGCAACCATGGTCCACTTAATTTTTCTACATGAAACAGGATCTAATAATCCCACAGGCCTGAACTCCGATGCCGACAAAATTTCATTCCACCCTTACTTTTCTTACAAAGATATTCTAGGATTTGCCCTCCTTCTAGCAACCCTAATTTCTTTAGCATTATTCTCTCCTAACCTTCTTGGAGATCCAGAAAATTTTACCCCAGCTAACCCATTAGTTACCCCTCCACATATTAAACCCGAATGATATTTCCTCTTTGCCTACGCCATCCTCCGATCTATTCCTAACAA
>07_FH_nb06
ATTATACTTCCGACATTTCTACAGCATTCTCATCAGTTGCCCATATCTGCCGAGATGTAAATTATGGCTGACTAATTCGTAATATACACGCCAACGGGGCCTCTTTCTTCTTTATTTGTATTTATCTTCACATTGGACGAGGCTTGTATTACGGTTCATACCTTTATAAAGAAACATGAAACGTAGGTGTTATCCTTCTTCTCTTAGTTATAATAACTGCCTTTGTTGGTTATGTTCTTCCCTGAGGACAAATATCCTTCTGAGGGGCCACCGTTATTACCAATCTCCTGTCCGCCGTCCCTTACGTAGGAGATGCACTGGTACAATGAATCTGAGGTGGCTTCTCAGTTGATAATGCTACATTAACCCGGTTCTTTGCCTTCCATTTCCTCCTCCCATTTGTCGTAGCTGCTGCAACCATGGTCCACTTAATTTTTCTACATGAAACAGGATCTAATAATCCCACAGGCCTGAACTCCGATGCCGACAAAATTTCATTCCACCCTTACTTTTCTTACAAAGATATTCTAGGATTTGCCCTCCTTCTAGCAACCCTAATTTCTTTAGCATTATTCTCTCCTAACCTTCTTGGAGATCCAGAAAATTTTACCCCAGCTAACCCATTAGTTACCCCTCCACATATTAAACCCGAATGATATTTCCTCTTTGCCTACGCCATCCTCCGATCTATTCCTAACAA
>07_FH_nb07
ATTATACTTCCGACATTTCTACAGCATTCTCATCAGTTGCCCATATCTGCCGAGATGTAAATTATGGCTGACTAATTCGTAATATACACGCCAACGGGGCCTCTTTCTTCTTTATTTGTATTTATCTTCACATTGGACGAGGCTTATATTACGGTTCATACCTTTATAAAGAAACATGAAACGTAGGTGTTATCCTTCTTCTCTTAGTTATAATAACTGCCTTTGTTGGTTATGTTCTTCCCTGAGGACAAATATCCTTCTGAGGGGCCACCGTTATTACCAATCTCCTGTCCGCCGTCCCTTACGTAGGAGATGCACTGGTACAATGAATCTGAGGTGGCTTCTCAGTTGATAATGCTACATTAACCCGGTTCTTTGCCTTCCATTTCCTCCTCCCATTTGTCGTAGCCGCTGCAACCATGGTCCACTTAATTTTTCTACATGAAACAGGATCTAATAATCCCACAGGCCTGAACTCCGATGCCGACAAAATTTCATTCCACCCTTACTTTTCTTACAAAGATATTCTAGGATTTGCCCTCCTTCTAGCAACCCTAATTTCTTTAGCATTATTCTCTCCTAACCTTCTTGGAGATCCAGAAAATTTTACCCCAGCTAACCCATTAGTTACCCCTCCACATATTAAACCCGAATGATATTTCCTCTTTGCCTACGCCATCCTCCGATCTATTCCTAACAA
>07_FH_nb08
ATTATACTTCCGACATTTCTACAGCATTCTCATCAGTTGCCCATATCTGCCGAGATGTAAATTATGGCTGACTAATTCGTAATATACACGCCAACGGGGCCTCTTTCTTCTTTATTTGTATTTATCTTCACATTGGACGAGGCTTATATTACGGTTCATACCTTTATAAAGAAACATGAAACGTAGGTGTTATCCTTCTTCTCTTAGTTATAATAACTGCCTTTGTTGGTTATGTTCTTCCCTGAGGACAAATATCCTTCTGAGGGGCCACCGTTATTACCAATCTCCTGTCCGCCGTCCCTTATGTAGGAGATGCACTGGTACAATGAATCTGAGGTGGCTTCTCAGTTGATAATGCTACATTAACCCGGTTCTTTGCCTTCCATTTCCTCCTCCCATTTGTCGTAGCCGCTGCAACCATGGTCCACTTAATTTTTCTACATGAAACAGGATCTAATAATCCCACAGGCCTGAACTCCGATGCCGACAAAATTTCATTCCACCCTTACTTTTCTTACAAAGATATTCTAGGATTTGCCCTCCTTCTAGCAACCCTAATTTCTTTAGCATTATTCTCTCCTAACCTTCTTGGAGATCCAGAAAATTTTACCCCAGCTAACCCATTAGTTACCCCTCCACATATTAAACCCGAATGATATTTCCTCTTTGCCTACGCCATCCTCCGATCTATTCCTAACAA
>07_FH_nb09
ATTATACTTCCGACATTTCTACAGCATTCTCATCAGTTGCCCATATCTGCCGAGATGTAAATTATGGCTGACTAATTCGTAATATACACGCCAACGGGGCCTCTTTCTTCTTTATTTGTATTTATCTTCACATTGGACGAGGCTTATATTACGGTTCATACCTTTATAAAGAAACATGAAACGTAGGTGTTATCCTTCTTCTCTTAGTTATAATAACTGCCTTTGTTGGTTATGTTCTTCCCTGAGGACAAATATCCTTCTGAGGGGCCACCGTTATTACCAATCTCCTGTCCGCCGTCCCTTACGTAGGAGATGCACTGGTACAATGAATCTGAGGTGGCTTCTCAGTTGATAATGCTACATTAACCCGGTTCTTTGCCTTCCATTTCCTCCTCCCATTTGTCGTAGCCGCTGCAACCATGGTCCACTTAATTTTTCTACATGAAACAGGATCTAATAATCCCACAGGCCTGAACTCCGATGCCGACAAAATTTCATTCCACCCTTACTTTTCTTACAAAGATATTTTAGGATTTGCCCTCCTTCTAGCAACCCTAATTTCTTTAGCATTATTCTCTCCTAACCTTCTTGGAGATCCAGAAAATTTTACCCCAGCTAACCCATTAGTTACCCCTCCACATATTAAACCCGAATGATATTTCCTCTTTGCCTACGCCATCCTCCGATCTATTCCTAACAA
>07_FH_nb10
ATTATACTTCCGACATTTCTACAGCATTCTCATCAGTTGCCCATATCTGCCGAGATGTAAATTATGGCTGACTAATTCGTAATATACACGCCAACGGGGCCTCTTTCTTCTTTATTTGTATTTATCTTCACATTGGACGAGGCTTATATTACGGTTCATACCTTTATAAAGAAACATGAAACGTAGGTGTTATCCTTCTTCTCTTAGTTATAATAACTGCCTTTGTTGGTTATGTTCTTCCCTGAGGACAAATATCCTTCTGAGGGGCCACCGTTATTACCAATCTCCTGTCCGCCGTCCCTTACGTAGGAGATGCACTGGTACAATGAATCTGAGGTGGCTTCTCAGTTGATAATGCTACATTAACCCGGTTCTTTGCCTTCCATTTCCTCCTCCCATTTGTCGTAGCCGCTGCAACCATGGTCCACTTAATTTTTCTACATGAAACAGGATCTAATAATCCCACAGGCCTGAACTCCGATGCCGACAAAATTTCATTCCACCCTTACTTTTCTTACAAAGATATTCTAGGATTTGCCCTCCTTCTAGCAACCCTAATTTCTTTAGCATTATTCTCTCCTAACCTTCTTGGAGATCCAGAAAATTTTACCCCAGCTAACCCATTAGTTACCCCTCCACATATTAAACCCGAATGATATTTCCTCTTTGCCTACGCCATCCTCCGATCTATTCCTAACAA
>07_FH_nb11
ATTATACTTCCGACATTTCTACAGCATTCTCATCAGTTGCCCATATCTGCCGAGATGTAAATTATGGCTGACTAATTCGTAATATACACGCCAACGGGGCCTCTTTCTTCTTTATTTGTATTTATCTTCACATTGGACGAGGCTTGTATTACGGTTCATACCTTTATAAAGAAACATGAAACGTAGGTGTTATCCTTCTTCTCTTAGTTATAATAACTGCCTTTGTTGGTTATGTTCTTCCCTGAGGACAAATATCCTTCTGAGGGGCCACCGTTATTACCAATCTCCTGTCCGCCGTCCCTTACGTAGGAGATGCACTGGTACAATGAATCTGAGGTGGCTTCTCAGTTGATAATGCTACATTAACCCGGTTCTTTGCCTTCCATTTCCTCCTCCCATTTGTCGTAGCTGCTGCAACCATGGTCCACTTAATTTTTCTACATGAAACAGGATCTAATAATCCCACAGGCCTGAACTCCGATGCCGACAAAATTTCATTCCACCCTTACTTTTCTTACAAAGATATTCTAGGATTTGCCCTCCTTCTAGCAACCCTAATTTCTTTAGCATTATTCTCTCCTAACCTTCTTGGAGATCCAGAAAATTTTACCCCAGCTAACCCATTAGTTACCCCTCCACATATTAAACCCGAATGATATTTCCTCTTTGCCTACGCCATCCTCCGATCTATTCCTAACAA
>07_FH_nb12
ATTATACTTCCGACATTTCTACAGCATTCTCATCAGTTGCCCATATCTGCCGAGATGTAAATTATGGCTGACTAATTCGTAATATACACGCCAACGGGGCCTCTTTCTTCTTTATTTGTATTTATCTTCACATTGGACGAGGCTTATATTACGGTTCATACCTTTATAAAGAAACATGAAACGTAGGTGTTATCCTTCTTCTCTTAGTTATAATAACTGCCTTTGTTGGTTATGTTCTTCCCTGAGGACAAATATCCTTCTGAGGGGCCACCGTTATTACCAATCTCCTGTCCGCCGTCCCTTACGTAGGAGATGCACTGGTACAATGAATCTGAGGTGGCTTCTCAGTTGATAATGCTACATTAACCCGGTTCTTTGCCTTCCATTTCCTCCTCCCATTTGTCGTAGCCGCTGCAACCATGGTCCACTTAATTTTTCTACATGAAACAGGATCTAATAATCCCACAGGCCTGAACTCCGATGCCGACAAAATTTCATTCCACCCTTACTTTTCTTACAAAGATATTCTAGGATTTGCCCTCCTTCTAGCAACCCTAATTTCTTTAGCATTATTCTCTCCTAACCTTCTTGGAGATCCAGAAAATTTTACCCCAGCTAACCCATTAGTTACCCCTCCACATATTAAACCCGAATGATATTTCCTCTTTGCCTACGCCATCCTCCGATCTATTCCTAACAA
>07_FH_nb13
ATTATACTTCCGACATTTCTACAGCATTCTCATCAGTTGCCCATATCTGCCGAGATGTAAATTATGGCTGACTAATTCGTAATATACACGCCAACGGGGCCTCTTTCTTCTTTATTTGTATTTATCTTCACATTGGACGAGGCTTATATTACGGTTCATACCTTTATAAAGAAACATGAAACGTAGGTGTTATCCTTCTTCTCTTAGTTATAATAACTGCCTTTGTTGGTTATGTTCTTCCCTGAGGACAAATATCCTTCTGAGGGGCCACCGTTATTACCAATCTCCTGTCCGCCGTCCCTTACGTAGGAGATGCACTGGTACAATGAATCTGAGGTGGCTTCTCAGTTGATAATGCTACATTAACCCGGTTCTTTGCCTTCCATTTCCTCCTCCCATTTGTCGTAGCCGCTGCAACCATGGTCCACTTAATTTTTCTACATGAAACAGGATCTAATAATCCCACAGGCCTGAACTCCGATGCCGACAAAATTTCATTCCACCCTTACTTTTCTTACAAAGATATTCTAGGATTTGCCCTCCTTCTAGCAACCCTAATTTCTTTAGCATTATTCTCTCCTAACCTTCTTGGAGATCCAGAAAATTTTACCCCAGCTAACCCATTAGTTACCCCTCCACATATTAAACCCGAATGATATTTCCTCTTTGCCTACGCCATCCTCCGATCTATTCCTAACAA
>07_FH_nb14
ATTATACTTCCGACATTTCTACAGCATTCTCATCAGTTGCCCATATCTGCCGAGATGTAAATTATGGCTGACTAATTCGTAATATACACGCCAACGGGGCCTCTTTCTTCTTTATTTGTATTTATCTTCACATTGGACGAGGCTTATATTACGGTTCATACCTTTATAAAGAAACATGAAACGTAGGTGTTATCCTTCTTCTCTTAGTTATAATAACTGCCTTTGTTGGTTATGTTCTTCCCTGAGGACAAATATCCTTCTGAGGGGCCACCGTTATTACCAATCTCCTGTCCGCCGTCCCTTACGTAGGAGATGCACTGGTACAATGAATCTGAGGTGGCTTCTCAGTTGATAATGCTACATTAACCCGGTTCTTTGCCTTCCATTTCCTCCTCCCATTTGTCGTAGCCGCTGCAACTATGGTCCACTTAATTTTTCTACATGAAACAGGATCTAATAATCCCACAGGCCTGAACTCCGATGCCGACAAAATTTCATTCCACCCTTACTTTTCTTACAAAGATATTCTAGGATTTGCCCTCCTTCTAGCAACCCTAATTTCTTTAGCATTATTCTCTCCTAACCTTCTTGGAGATCCAGAAAATTTTACCCCAGCTAACCCATTAGTTACCCCTCCACATATTAAACCCGAATGATATTTCCTCTTTGCCTACGCCATCCTCCGATCTATTCCTAACAA
>07_FH_nb15
ATTATACTTCCGACATTTCTACAGCATTCTCATCAGTTGCCCATATCTGCCGAGATGTAAATTATGGCTGACTAATTCGTAATATACACGCCAACGGGGCCTCTTTCTTCTTTATTTGTATTTATCTTCACATTGGACGAGGCTTATATTACGGTTCATACCTTTATAAAGAAACATGAAACGTAGGTGTTATCCTTCTTCTCTTAGTTATAATAACTGCCTTTGTTGGTTATGTTCTTCCCTGAGGACAAATATCCTTCTGAGGGGCCACCGTTATTACCAATCTCCTGTCCGCCGTCCCTTACGTAGGAGATGCACTGGTACAATGAATCTGAGGTGGCTTCTCAGTTGATAATGCTACATTAACCCGGTTCTTTGCCTTCCATTTCCTCCTCCCATTTGTCGTAGCCGCTGCAACCATGGTCCACTTAATTTTTCTACATGAAACAGGATCTAATAATCCCACAGGCCTGAACTCCGATGCCGACAAAATTTCATTCCACCCTTACTTTTCTTACAAAGATATTCTAGGATTTGCCCTCCTTCTAGCAACCCTAATTTCTTTAGCATTATTCTCTCCTAACCTTCTTGGAGATCCAGAAAATTTTACCCCAGCTAACCCATTAGTTACCCCTCCACATATTAAACCCGAATGATATTTCCTCTTTGCCTACGCCATCCTCCGATCTATTCCTAACAA
>08_FH_re01
ATTATACTTCCGACATTTCTACAGCATTCTCATCAGTTGCCCATATCTGCCGAGATGTAAATTATGGCTGACTAATTCGTAATATACACGCCAACGGGGCCTCTTTCTTCTTTATTTGTATTTATCTTCACATTGGACGAGGCTTATATTACGGTTCATACCTTTATAAAGAAACATGAAACGTAGGTGTTATCCTTCTTCTCTTAGTTATAATAACTGCCTTTGTTGGTTATGTTCTTCCCTGAGGACAAATATCCTTCTGAGGGGCCACCGTTATTACCAATCTCCTGTCCGCCGTCCCTTACGTAGGAGATGCACTGGTACAATGAATCTGAGGTGGCTTCTCAGTTGATAATGCTACATTAACCCGGTTCTTTGCCTTCCATTTCCTCCTCCCATTTGTCGTAGCCGCTGCAACCATGGTCCACTTAATTTTTCTACATGAAACAGGATCTAATAATCCCACAGGCCTGAACTCCGATGCCGACAAAATTTCATTCCACCCTTACTTTTCTTACAAAGATATTCTAGGATTTGCCCTCCTTCTAGCAACCCTAATTTCTTTAGCATTATTCTCTCCTAACCTTCTTGGAGATCCAGAAAATTTTACCCCAGCTAACCCATTAGTTACCCCTCCACATATTAAACCCGAATGATATTTCCTCTTTGCCTACGCCATCCTCCGATCTATTCCTAACAA
>08_FH_re02
ATTATACTTCCGACATTTCTACAGCATTCTCATCAGTTGCCCATATCTGCCGAGATGTAAATTATGGCTGACTAATTCGTAATATACACGCCAACGGGGCCTCTTTCTTCTTTATTTGTATTTATCTTCACATTGGACGAGGCTTATATTACGGTTCATACCTTTATAAAGAAACATGAAACGTAGGTGTTATCCTTCTTCTCTTAGTTATAATAACTGCCTTTGTTGGTTATGTTCTTCCCTGAGGACAAATATCCTTCTGAGGGGCCACCGTTATTACCAATCTCCTGTCCGCCGTCCCTTACGTAGGAGATGCACTGGTACAATGAATCTGAGGTGGCTTCTCAGTTGATAATGCTACATTAACCCGGTTCTTTGCCTTCCATTTCCTCCTCCCATTTGTCGTAGCCGCTGCAACCATGGTCCACTTAATTTTTCTACATGAAACAGGATCTAATAATCCCACAGGCCTGAACTCCGATGCCGACAAAATTTCATTCCACCCTTACTTTTCTTACAAAGATATTCTAGGATTTGCCCTCCTTCTAGCAACCCTAATTTCTTTAGCATTATTCTCTCCTAACCTTCTTGGAGATCCAGAAAATTTTACCCCAGCTAACCCATTAGTTACCCCTCCACATATTAAACCCGAATGATATTTCCTCTTTGCCTACGCCATCCTCCGATCTATTCCTAACAA
>08_FH_re03
ATTATACTTCCGACATTTCTACAGCATTCTCATCAGTTGCCCATATCTGCCGAGATGTAAATTATGGCTGACTAATTCGTAATATACACGCCAACGGGGCCTCTTTCTTCTTTATTTGTATTTATCTTCACATTGGACGAGGCTTGTATTACGGTTCATACCTTTATAAAGAAACATGAAACGTAGGTGTTATCCTTCTTCTCTTAGTTATAATAACTGCCTTTGTTGGTTATGTTCTTCCCTGAGGACAAATATCCTTCTGAGGGGCCACCGTTATTACCAATCTCCTGTCCGCCGTCCCTTACGTAGGAGATGCACTGGTACAATGAATCTGAGGTGGCTTCTCAGTTGATAATGCTACATTAACCCGGTTCTTTGCCTTCCATTTCCTCCTCCCATTTGTCGTAGCTGCTGCAACCATGGTCCACTTAATTTTTCTACATGAAACAGGATCTAATAATCCCACAGGCCTGAACTCCGATGCCGACAAAATTTCATTCCACCCTTACTTTTCTTACAAAGATATTCTAGGATTTGCCCTCCTTCTAGCAACCCTAATTTCTTTAGCATTATTCTCTCCTAACCTTCTTGGAGATCCAGAAAATTTTACCCCAGCTAACCCATTAGTTACCCCTCCACATATTAAACCCGAATGATATTTCCTCTTTGCCTACGCCATCCTCCGATCTATTCCTAACAA
>08_FH_re04
ATTATACTTCCGACATTTCTACAGCATTCTCATCAGTTGCCCATATCTGCCGAGATGTAAATTATGGCTGACTAATTCGTAATATACACGCCAACGGGGCCTCTTTCTTCTTTATTTGTATTTATCTTCACATTGGACGAGGCTTATATTACGGTTCATACCTTTATAAAGAAACATGAAACGTAGGTGTTATCCTTCTTCTCTTAGTTATAATAACTGCCTTTGTTGGTTATGTTCTTCCCTGAGGACAAATATCCTTCTGAGGGGCCACCGTTATTACCAATCTCCTGTCCGCCGTCCCTTACGTAGGAGATGCACTGGTACAATGAATCTGAGGTGGCTTCTCAGTTGATAATGCTACATTAACCCGGTTCTTTGCCTTCCATTTCCTCCTCCCATTTGTCGTAGCCGCTGCAACCATGGTCCACTTAATTTTTCTACATGAAACAGGATCTAATAATCCCACAGGCCTGAACTCCGATGCCGACAAAATTTCATTCCACCCTTACTTTTCTTACAAAGATATTCTAGGATTTGCCCTCCTTCTAGCAACCCTAATTTCTTTAGCATTATTCTCTCCTAACCTTCTTGGAGATCCAGAAAATTTTACCCCAGCTAACCCATTAGTTACCCCTCCACATATTAAACCCGAATGATATTTCCTCTTTGCCTACGCCATCCTCCGATCTATTCCTAACAA
>08_FH_re05
ATTATACTTCCGACATTTCTACAGCATTCTCATCAGTTGCCCATATCTGCCGAGATGTAAATTATGGCTGACTAATTCGTAATATACACGCCAACGGGGCCTCTTTCTTCTTTATTTGTATTTATCTTCACATTGGACGAGGCTTATATTACGGTTCATACCTTTATAAAGAAACATGAAACGTAGGTGTTATCCTTCTTCTCTTAGTTATAATAACTGCCTTTGTTGGTTATGTTCTTCCCTGAGGACAAATATCCTTCTGAGGGGCCACTGTTATTACCAATCTCCTGTCCGCCGTCCCTTACGTAGGAGATGCACTGGTACAATGAATCTGAGGTGGCTTCTCAGTTGATAATGCTACATTAACCCGGTTCTTTGCCTTCCATTTCCTCCTCCCATTTGTCGTAGCCGCTGCAACCATGGTCCACTTAATTTTTCTACATGAAACAGGGTCTAATAATCCCACAGGCCTGAACTCCGATGCCGACAAAATTTCATTCCACCCTTACTTTTCTTACAAAGATATTCTAGGATTTGCCCTCCTTCTAGCAACCCTAATTTCTTTAGCATTATTCTCTCCTAACCTTCTTGGAGATCCAGAAAATTTTACCCCAGCTAACCCATTAGTTACCCCTCCACATATTAAACCCGAGTGATATTTCCTCTTTGCCTACGCCATCCTCCGATCTATTCCTAACAA
>08_FH_re07
ATTATACTTCCGACATTTCTACAGCATTCTCATCAGTTGCCCATATCTGCCGAGATGTAAATTATGGCTGACTAATTCGTAATATACACGCCAACGGGGCCTCTTTCTTCTTTATTTGTATTTATCTTCACATTGGACGAGGCTTATATTACGGTTCATACCTTTATAAAGAAACATGAAACGTAGGTGTTATCCTTCTTCTCTTAGTTATAATAACTGCCTTTGTTGGTTATGTTCTTCCCTGAGGACAAATATCCTTCTGAGGGGCCACCGTTATTACCAATCTCCTGTCCGCCGTCCCTTACGTAGGAGATGCACTAGTACAATGAATCTGAGGTGGCTTCTCAGTTGATAATGCTACATTAACCCGGTTCTTTGCCTTCCATTTCCTCCTCCCATTTGTCGTAGCCGCTGCAACCATGGTCCACTTAATTTTTCTACATGAAACAGGATCTAATAATCCCACAGGCCTGAACTCCGATGCCGACAAAATTTCATTCCACCCTTACTTTTCTTACAAAGATATTCTAGGATTTGCCCTCCTTCTAGCAACCCTAATTTCTTTAGCATTATTCTCTCCTAACCTTCTTGGAGATCCAGAAAATTTCACCCCAGCTAACCCATTAGTTACCCCTCCACATATTAAACCCGAATGATATTTCCTCTTTGCCTACGCCATCCTCCGATCTATTCCTAACAA
>08_FH_re08
ATTATACTTCCGACATTTCTACAGCATTCTCATCAGTTGCCCATATCTGCCGAGATGTAAATTATGGCTGACTAATTCGTAATATACACGCCAACGGGGCCTCTTTCTTCTTTATTTGTATTTATCTTCACATTGGACGAGGCTTATATTACGGTTCATACCTTTATAAAGAAACATGAAACGTAGGTGTTATCCTTCTTCTCTTAGTTATAATAACTGCCTTTGTTGGTTATGTTCTTCCCTGAGGACAAATATCCTTCTGAGGGGCCACCGTTATTACCAATCTCCTGTCCGCCGTCCCTTACGTAGGAGATGCACTGGTACAATGAATCTGAGGTGGCTTCTCAGTTGATAATGCTACATTAACCCGGTTCTTTGCCTTCCATTTCCTCCTCCCATTTGTCGTAGCCGCTGCAACCATGGTCCACTTAATTTTTCTACATGAAACAGGATCTAATAATCCCACAGGCCTGAACTCCGATGCCGACAAAATTTCATTCCACCCTTACTTTTCTTACAAAGATATTCTAGGATTTGCCCTCCTTCTAGCAACCCTAATTTCTTTAGCATTATTCTCTCCTAACCTTCTTGGAGATCCAGAAAATTTTACCCCAGCTAACCCATTAGTTACCCCTCCACATATTAAACCCGAATGATATTTCCTCTTTGCCTACGCCATCCTCCGATCTATTCCTAACAA
>08_FH_re09
ATTATACTTCCGACATTTCTACAGCATTCTCATCAGTTGCCCATATCTGCCGAGATGTAAATTATGGCTGACTAATTCGTAATATACACGCCAACGGGGCCTCTTTCTTCTTTATTTGTATTTATCTTCACATTGGACGAGGCTTATATTACGGTTCATACCTTTATAAAGAAACATGAAACGTAGGTGTTATCCTTCTTCTCTTAGTTATAATAACTGCCTTTGTTGGTTATGTTCTTCCCTGAGGACAAATATCCTTCTGAGGGGCCACCGTTATTACCAATCTCCTGTCCGCCGTCCCTTACGTAGGAGATGCACTGGTACAATGAATCTGAGGTGGCTTCTCAGTTGATAATGCTACATTAACCCGGTTCTTTGCCTTCCATTTCCTCCTCCCATTTGTCGTAGCCGCTGCAACCATGGTCCACTTAATTTTTCTACATGAAACAGGGTCTAATAATCCCACAGGCCTGAACTCCGATGCCGACAAAATTTCATTCCACCCTTACTTTTCTTACAAAGATATTCTAGGATTTGCCCTCCTTCTAGCAACCCTAATTTCTTTAGCATTATTCTCTCCTAACCTTCTTGGAGATCCAGAAAATTTTACCCCAGCTAACCCATTAGTTACCCCTCCACATATTAAACCCGAATGATATTTCCTCTTTGCCTACGCCATCCTCCGATCTATTCCTAACAA
>08_FH_re10
ATTATACTTCCGACATTTCTACAGCATTCTCATCAGTTGCCCATATCTGCCGAGATGTAAATTATGGCTGACTAATTCGTAATATACACGCCAACGGGGCCTCTTTCTTCTTTATTTGTATTTATCTTCACATTGGACGAGGCTTATATTACGGTTCATACCTTTATAAAGAAACATGAAACGTAGGTGTTATCCTTCTTCTCTTAGTTATAATAACTGCCTTTGTTGGTTATGTTCTTCCCTGAGGACAAATATCCTTCTGAGGGGCCACCGTTATTACCAATCTCCTGTCCGCCGTCCCTTACGTAGGAGATGCACTGGTACAATGAATCTGAGGTGGCTTCTCAGTTGATAATGCTACATTAACCCGGTTCTTTGCCTTCCATTTCCTCCTCCCATTTGTCGTAGCCGCTGCAACCATGGTCCACTTAATTTTTCTACATGAAACAGGATCTAATAATCCCACAGGCCTGAACTCCGATGCCGACAAAATTTCATTCCACCCTTACTTTTCTTACAAAGATATTCTAGGATTTGCCCTCCTTCTAGCAACCCTAATTTCTTTAGCATTATTCTCTCCTAACCTTCTTGGAGATCCAGAAAATTTTACCCCAGCTAACCCATTAGTTACCCCTCCACATATTAAACCCGAATGATATTTCCTCTTTGCCTACGCCATCCTCCGATCTATTCCTAACAA
>08_FH_re11
ATTATACTTCCGACATTTCTACAGCATTCTCATCAGTTGCCCATATCTGCCGAGATGTAAATTATGGCTGACTAATTCGTAATATACACGCCAACGGGGCCTCTTTCTTCTTTATTTGTATTTATCTTCACATTGGACGAGGCTTATATTACGGTTCATACCTTTATAAAGAAACATGAAACGTAGGTGTTATCCTTCTTCTCTTAGTTATAATAACTGCCTTTGTTGGTTATGTTCTTCCCTGAGGACAAATATCCTTCTGAGGGGCCACCGTTATTACCAATCTCCTGTCCGCCGTCCCTTACGTAGGAGATGCACTGGTACAATGAATCTGAGGTGGCTTCTCAGTTGATAATGCTACATTAACCCGGTTCTTTGCCTTCCATTTCCTCCTCCCATTTGTCGTAGCCGCTGCAACCATGGTCCACTTAATTTTTCTACATGAAACAGGATCTAATAATCCCACAGGCCTAAACTCCGATGCCGACAAAATTTCATTCCACCCTTACTTTTCTTACAAAGATATTCTAGGATTTGCCCTCCTTCTAGCAACCCTAATTTCTTTAGCATTATTCTCTCCTAACCTTCTTGGAGATCCAGAAAATTTTACCCCAGCTAACCCATTAGTTACCCCTCCACATATTAAACCCGAATGATATTTCCTCTTTGCCTACGCCATCCTCCGATCTATTCCTAACAA
>08_FH_re12
ATTATACTTCCGACATTTCTACAGCATTCTCATCAGTTGCCCATATCTGCCGAGATGTAAATTATGGCTGACTAATTCGTAATATACACGCCAACGGGGCCTCTTTCTTCTTTATTTGTATTTATCTTCACATTGGACGAGGCTTATATTACGGTTCATACCTTTATAAAGAAACATGAAACGTAGGTGTTATCCTTCTTCTCTTAGTTATAATAACTGCCTTTGTTGGTTATGTTCTTCCCTGAGGACAAATATCCTTCTGAGGGGCCACCGTTATTACCAATCTCCTGTCCGCCGTCCCTTACGTAGGAGATGCACTGGTACAATGAATCTGAGGTGGCTTCTCAGTTGATAATGCTACATTAACCCGGTTCTTTGCCTTCCATTTCCTCCTCCCATTTGTCGTAGCCGCTGCAACCATGGTCCACTTAATTTTTCTACATGAAACAGGATCTAATAATCCCACAGGCCTGAACTCCGATGCCGACAAAATTTCATTCCACCCTTACTTTTCTTACAAAGATATTCTAGGATTTGCCCTCCTTCTAGCAACCCTAATTTCTTTAGCATTATTCTCTCCTAACCTTCTTGGAGATCCAGAAAATTTTACCCCAGCTAACCCATTAGTTACCCCTCCACATATTAAACCCGAATGATATTTCCTCTTTGCCTACGCCATCTTCCGATCTATTCCTAACAA
>08_FH_re13
ATTATACTTCCGACATTTCTACAGCATTCTCATCAGTTGCCCATATCTGCCGAGATGTAAATTATGGCTGACTAATTCGTAATATACACGCCAACGGGGCCTCTTTCTTCTTTATTTGTATTTATCTTCACATTGGACGAGGCTTATATTACGGTTCATACCTTTATAAAGAAACATGAAACGTAGGTGTTATCCTTCTTCTCTTAGTTATAATAACTGCCTTTGTTGGTTATGTTCTTCCCTGAGGACAAATATCCTTCTGAGGGGCCACCGTTATTACCAATCTCCTGTCCGCCGTCCCTTACGTAGGAGATGCACTGGTACAATGAATCTGAGGTGGCTTCTCAGTTGATAATGCTACATTAACCCGGTTCTTTGCCTTCCATTTCCTCCTCCCATTTGTCGTAGCCGCTGCAACCATGGTCCACTTAATTTTTCTACATGAAACAGGATCTAATAATCCCACAGGCCTGAACTCCGATGCCGACAAAATTTCATTCCACCCTTACTTTTCTTACAAAGATATTCTAGGATTTGCCCTCCTTCTAGCAACCCTAATTTCTTTAGCATTATTCTCTCCTAACCTTCTTGGAGATCCAGAAAATTTTACCCCAGCTAACCCATTAGTTACCCCTCCACATATTAAACCCGAATGATATTTCCTCTTTGCCTACGCCATCCTCCGATCTATTCCTAACAA
>08_FH_re14
ATTATACTTCCGACATTTCTACAGCATTCTCATCAGTTGCCCATATCTGCCGAGATGTAAATTATGGCTGACTAATTCGTAATATACACGCCAACGGGGCCTCTTTCTTCTTTATTTGTATTTATCTTCACATTGGACGAGGCTTATATTACGGTTCATACCTTTATAAAGAAACATGAAACGTAGGTGTTATCCTTCTTCTCTTAGTTATAATAACTGCCTTTGTTGGTTATGTTCTTCCCTGAGGACAAATATCCTTCTGAGGGGCCACCGTTATTACCAATCTCCTGTCCGCCGTCCCTTACGTAGGAGATGCACTGGTACAATGAATCTGAGGTGGCTTCTCAGTTGATAATGCTACATTAACCCGGTTCTTTGCCTTCCATTTCCTCCTCCCATTTGTCGTAGCCGCTGCAACCATGGTCCACTTAATTTTTCTACATGAAACAGGATCTAATAATCCCACAGGCCTGAACTCCGATGCCGACAAAATTTCATTCCACCCTTACTTTTCTTACAAAGATATTCTAGGATTTGCCCTCCTTCTAGCAACCCTAATTTCTTTAGCATTATTCTCTCCTAACCTTCTTGGAGATCCAGAAAATTTTACCCCAGCTAACCCATTAGTTACCCCTCCACATATTAAACCCGAATGATATTTCCTCTTTGCCTACGCCATCCTCCGATCTATTCCTAACAA
>08_FH_re15
ATTATACTTCCGACATTTCTACAGCATTCTCATCAGTTGCCCATATCTGCCGAGATGTAAATTATGGCTGACTAATTCGTAATATACACGCCAACGGGGCCTCTTTCTTCTTTATTTGTATTTATCTTCACATTGGACGAGGCTTATATTACGGTTCATACCTTTATAAAGAAACATGAAACGTAGGTGTTATCCTTCTTCTCTTAGTTATAATAACTGCCTTTGTTGGTTATGTTCTTCCCTGAGGACAAATATCCTTCTGAGGGGCCACCGTTATTACCAATCTCCTGTCCGCCGTCCCTTACGTAGGAGATGCACTGGTACAATGAATCTGAGGTGGCTTCTCAGTTGATAATGCTACATTAACCCGGTTCTTTGCCTTCCATTTCCTCCTCCCATTTGTCGTAGCCGCTGCAACCATGGTCCACTTAATTTTTCTACATGAAACAGGATCTAATAATCCCACAGGCCTGAACTCCGATGCCGACAAAATTTCATTCCACCCTTACTTTTCTTACAAAGATATTCTAGGATTTGCCCTCCTTCTAGCAACCCTAATTTCTTTAGCATTATTCTCTCCTAACCTTCTTGGAGATCCAGAAAATTTTACCCCAGCTAACCCATTAGTTACCCCTCCACATATTAAACCCGAATGATATTTCCTCTTTGCCTACGCCATCCTCCGATCTATTCCTAACAA
>08_FH_re16
ATTATACTTCCGACATTTCTACAGCATTCTCATCAGTTGCCCATATCTGCCGAGATGTAAATTATGGCTGACTAATTCGTAATATACACGCCAACGGGGCCTCTTTCTTCTTTATTTGTATTTATCTTCACATTGGACGAGGCTTATATTACGGTTCATACCTTTATAAAGAAACATGAAACGTAGGTGTTATCCTTCTTCTCTTAGTTATAATAACTGCCTTTGTTGGTTATGTTCTTCCCTGAGGACAAATATCCTTCTGAGGGGCCACCGTTATTACCAATCTCCTGTCCGCCGTCCCTTACGTAGGAGATGCACTGGTACAATGAATCTGAGGTGGCTTCTCAGTTGATAATGCTACATTAACCCGGTTCTTTGCCTTCCATTTCCTCCTCCCATTTGTCGTAGCCGCTGCAACCATGGTCCACTTAATTTTTCTACATGAAACAGGATCTAATAATCCCACAGGCCTGAACTCCGATGCCGACAAAATTTCATTCCACCCTTACTTTTCTTACAAAGATATTCTAGGATTTGCCCTCCTTCTAGCAACCCTAATTTCTTTAGCATTATTCTCTCCTAACCTTCTTGGAGATCCAGAAAATTTTACCCCAGCTAACCCATTAGTTACCCCTCCACATATTAAACCCGAATGATATTTCCTCTTTGCCTACGCCATCCTCCGATCTATTCCTAACAA
>09_FH_tn01
ATTATACTTCCGACATTTCTACAGCATTCTCATCAGTTGCCCATATCTGCCGAGATGTAAATTATGGTTGATTAATTCGTAATATGCACGCCAACGGGGCCTCTTTCTTCTTTATTTGTATTTATCTTCACATTGGACGAGGCTTATATTACGGTTCATACCTTTATAAAGAAACATGAAACGTAGGTGTTATCCTTCTTCTCTTAGTTATAATAACTGCCTTTGTTGGTTATGTTCTTCCCTGAGGACAAATATCCTTCTGAGGGGCTACCGTTATTACCAATCTCCTGTCCGCCGTCCCTTACGTAGGGGATGCACTAGTACAATGAATCTGAGGTGGCTTCTCAGTTGACAATGCTACATTAACCCGGTTCTTTGCCTTCCATTTCCTCCTCCCATTTGTCGTAGCCGCTGCAACCATGGTCCACTTAATCTTTCTACATGAAACAGGATCTAATAATCCCACAGGCCTGAACTCTGATGCCGACAAAATTTCATTCCACCCTTACTTTTCTTACAAAGATATTCTAGGATTTGCCCTCCTTCTAGCAACCCTAATTTCTTTAGCATTATTCTCCCCTAACCTTCTTGGAGACCCAGAAAATTTTACCCCAGCTAACCCATTAGTTACCCCTCCACATATTAAACCCGAATGATATTTCCTCTTTGCCTACGCCATCCTCCGATCTATTCCTAATAA
>09_FH_tn02
ATTATACTTCCGACATTTCTACAGCATTCTCATCAGTTGCCCATATCTGCCGAGATGTAAATTATGGTTGATTAATTCGTAATATGCACGCCAACGGGGCCTCTTTCTTCTTTATTTGTATTTATCTTCACATTGGACGAGGCTTATATTACGGTTCATACCTTTATAAAGAAACATGAAACGTAGGTGTTATCCTTCTTCTCTTAGTTATAATAACTGCCTTTGTTGGTTATGTTCTTCCCTGAGGACAAATATCCTTCTGAGGGGCTACCGTTATTACCAATCTCCTGTCCGCCGTCCCTTACGTAGGGGATGCACTAGTACAATGAATCTGAGGTGGCTTCTCAGTTGACAATGCTACATTAACCCGGTTCTTTGCCTTCCATTTCCTCCTCCCATTTGTCGTAGCCGCTGCAACCATGGTCCACTTAATCTTTCTACATGAAACAGGATCTAATAATCCCACAGGCCTGAACTCTGATGCCGACAAAATTTCATTCCACCCTTACTTTTCTTACAAAGATATTCTAGGATTTGCCCTCCTTCTAGCAACCCTAATTTCTTTAGCATTATTCTCCCCTAACCTTCTTGGAGACCCAGAAAATTTTACCCCAGCTAACCCATTAGTTACCCCTCCACATATTAAACCCGAATGATATTTCCTCTTTGCCTACGCCATCCTCCGATCTATTCCTAACAA
>09_FH_tn03
ATTATACTTCCGACATTTCTACAGCATTCTCATCAGTTGCCCATATCTGCCGAGATGTAAATTATGGTTGATTAATTCGTAATATGCACGCCAACGGGGCCTCTTTCTTCTTTATTTGTATTTATCTTCACATTGGACGAGGCTTATATTACGGTTCATACCTTTATAAAGAAACATGAAACGTAGGTGTTATCCTTCTTCTCTTAGTTATAATAACTGCCTTTGTTGGTTATGTTCTTCCCTGAGGACAAATATCCTTCTGGGGGGCTACCGTTATTACCAATCTCCTGTCCGCCGTCCCTTACGTAGGGGATGCACTAGTACAATGAATCTGAGGTGGCTTCTCAGTTGACAATGCTACATTAACCCGGTTCTTTGCCTTCCATTTCCTCCTCCCATTTGTCGTAGCCGCTGCAACCATGGTCCACTTAATCTTTCTACATGAAACAGGATCTAATAATCCCACAGGCCTGAACTCTGATGCCGACAAAATTTCATTCCACCCTTACTTTTCTTACAAAGATATTCTAGGATTTGCCCTCCTTCTAGCAACCCTAATTTCTTTAGCATTATTCTCCCCTAACCTTCTTGGAGACCCAGAAAATTTTACCCCAGCTAACCCATTAGTTACCCCTCCACATATTAAACCCGAATGATATTTCCTCTTTGCCTACGCCATCCTCCGATCTATTCCTAACAA
>09_FH_tn04
ATTATACTTCCGACATTTCTACAGCATTCTCATCAGTTGCCCATATCTGCCGAGATGTAAATTATGGCTGATTAATTCGTAATATGCACGCCAACGGGGCCTCTTTCTTCTTTATTTGTATTTATCTTCACATTGGACGAGGCTTATATTACGGTTCATACCTTTATAAAGAAACGTGAAACGTAGGTGTTATCCTTCTTCTCTTAGTTATAATAACTGCCTTTGTTGGTTATGTTCTTCCCTGAGGACAAATATCCTTCTGAGGGGCTACCGTTATTACCAATCTCCTGTCCGCCGTCCCTTACGTAGGGGATGCACTAGTACAATGAATCTGAGGTGGCTTCTCAGTTGACAATGCTACATTAACCCGGTTCTTTGCCTTCCATTTCCTCCTCCCATTTGTCGTAGCCGCTGCAACCATGGTCCACTTAATCTTTCTACATGAAACAGGATCTAATAATCCCACAGGCCTGAACTCTGATGCCGACAAAATTTCATTCCACCCTTACTTTTCTTACAAAGATATTCTAGGATTTGCCCTCCTTCTAGCAGCCCTAATTTCTTTAGCATTATTCTCCCCTAACCTTCTTGGAGACCCAGAAAATTTTACCCCAGCTAACCCATTAGTTACCCCTCCACATATTAAACCCGAATGATATTTCCTCTTTGCCTACGCCATCCTCCGATCTATTCCTAACAA
>09_FH_tn05
ATTATACTTCCGACATTTCTACAGCATTCTCATCAGTTGCCCATATCTGCCGAGATGTAAATTATGGCTGATTAATTCGTAATATGCACGCCAACGGGGCCTCTTTCTTCTTTATTTGTATTTATCTTCACATTGGACGAGGCTTATATTACGGTTCATACCTTTATAAAGAAACATGAAACGTAGGTGTTATCCTTCTTCTCTTAGTTATAATAACTGCCTTTGTTGGTTATGTTCTTCCCTGAGGACAAATATCCTTCTGAGGGGCTACCGTTATTACCAACCTCCTGTCCGCCGTCCCTTACGTAGGGGATGCACTAGTACAATGAATCTGAGGTGGCTTCTCAGTTGACAATGCTACATTAACCCGGTTCTTTGCCTTCCATTTCCTCCTCCCATTTGTCGTAGCCGCTGCAACCATGGTCCACTTAATCTTTCTACATGAAACAGGATCTAATAATCCCACAGGCCTGAACTCTGATGCCGACAAAATTTCATTCCACCCTTACTTTTCTTACAAAGATATTCTAGGATTTGCCCTCCTTCTAGCAACCCTAATTTCTTTAGCATTATTCTCCCCTAACCTTCTTGGAGACCCAGAAAATTTTACCCCAGCTAACCCATTAGTTACCCCTCCACATATTAAACCCGAATGATATTTCCTCTTTGCCTACGCCATCCTCCGATCTATTCCTAACAA
>09_FH_tn06
ATTATACTTCCGACATTTCTACAGCATTCTCATCAGTTGCCCATATCTGCCGAGATGTAAATTATGGCTGATTAATTCGTAATATGCACGCCAACGGGGCCTCTTTCTTCTTTATTTGTATTTATCTTCACATTGGACGAGGCTTATATTACGGTTCATACCTTTATAAAGAAACATGAAACGTAGGTGTTATCCTTCTTCTCTTAGTTATAATAACTGCCTTTGTTGGTTATGTTCTTCCCTGAGGACAAATATCCTTCTGAGGGGCTACCGTTATTACCAACCTCCTGTCCGCCGTCCCTTATGTAGGGGATGCACTAGTACAATGAATCTGAGGTGGCTTCTCAGTTGACAATGCTACATTAACCCGGTTCTTTGCCTTCCATTTCCTCCTCCCATTTGTCGTAGCCGCTGCAACCATGGTCCACTTAATCTTTCTACATGAAACAGGATCTAATAATCCCACAGGCCTGAACTCTGATGCCGACAAAATTTCATTCCACCCTTACTTTTCTTACAAAGATATTCTAGGATTTGCCCTCCTTCTAGCAACCCTAATTTCTTTAGCATTATTCTCCCCTAACCTTCTTGGAGACCCAGAAAATTTTACCCCAGCTAACCCATTAGTTACCCCTCCACATATTAAACCCGAATGATATTTCCTCTTTGCCTACGCCATCCTCCGATCTATTCCTAACAA
>09_FH_tn07
ATTATACTTCCGACATTTCCACAGCATTCTCATCAGTTGCCCATATCTGCCGAGATGTAAATTATGGCTGATTAATTCGTAATATGCACGCCAACGGGGCCTCTTTCTTCTTTATTTGTATTTATCTTCACATTGGACGAGGCTTATATTACGGTTCATACCTTTATAAAGAAACATGAAACGTAGGTGTTATCCTTCTTCTCTTAGTTATAATAACTGCCTTTGTTGGTTATGTTCTTCCCTGAGGACAAATATCCTTCTGAGGGGCTACCGTTATTACCAACCTCCTGTCCGCCGTCCCTTACGTAGGGGATGCACTAGTACAATGAATCTGAGGTGGCTTCTCAGTTGACAATGCTACATTAACCCGGTTCTTTGCCTTCCATTTCCTCCTCCCATTTGTCGTAGCCGCTGCAACCATGGTCCACTTAATCTTTCTACATGAAACAGGATCTAATAATCCCACAGGCCTGAACTCTGATGCCGACAAAATTTCATTCCACCCTTACTTTTCTTACAAAGATATTCTAGGATTTGCCCTCCTTCTAGCAACCCTAATTTCTTTAGCATTATTCTCCCCTAACCTTCTTGGAGACCCAGAAAATTTTACCCCAGCTAACCCATTAGTTACCCCTCCACATATTAAACCCGAATGATATTTCCTCTTTGCCTACGCCATCCTCCGATCTATTCCTAACAA
>09_FH_tn08
ATTATACTTCCGACATTTCTACAGCATTCTCATCAGTTGCCCATATCTGCCGAGATGTAAATTATGGCTGATTAATTCGTAATATGCACGCCAACGGGGCCTCTTTCTTCTTTATTTGTATTTATCTTCACATTGGACGAGGATTATATTACGGTTCATACCTTTATAAAGAAACATGAAACGTAGGTGTTATCCTTCTTCTCTTAGTTATAATAACTGCCTTTGTTGGTTATGTTCTTCCCTGAGGACAAATATCCTTCTGAGGGGCTACCGTTATTACCAATCTCCTGTCCGCCGTCCCTTACGTAGGGGATGCACTAGTACAATGAATCTGAGGTGGCTTCTCAGTTGACAATGCTACATTAACCCGGTTCTTTGCCTTCCATTTCCTCCTCCCATTTGTCGTAGCCGCTGCAACCATGGTCCACTTAATCTTTCTACATGAAACAGGATCTAATAATCCCACAGGCCTGAACTCTGATGCCGACAAAATTTCATTCCACCCTTACTTTTCTTACAAAGATATTCTAGGATTTGCCCTCCTTCTAGCAACCCTAATTTCTTTAGCATTATTCTCCCCTAACCTTCTTGGAGACCCAGAAAATTTTACCCCAGCTAACCCATTAGTTACCCCTCCACATATTAAACCCGAATGATATTTCCTCTTTGCCTACGCCATCCTCCGATCTATTCCTAATAA
>09_FH_tn10
ATTATACTTCCGACATTTCTACAGCATTCTCATCAGTTGCCCATATCTGCCGAGATGTAAATTATGGCTGATTAATTCGTAATATGCACGCCAACGGGGCCTCTTTCTTCTTTATTTGTATTTATCTTCACATTGGACGAGGCTTATATTACGGTTCATACCTTTATAAAGAAACATGAAACGTAGGTGTTATCCTTCTTCTCTTAGTTATAATAACTGCCTTTGTTGGTTATGTTCTTCCCTGAGGACAAATATCCTTCTGAGGGGCTACCGTTATTACCAATCTCCTGTCCGCCGTCCCTTACGTAGGGGATGCACTAGTACAATGAATCTGAGGTGGCTTCTCAGTTGACAATGCTACATTAACCCGGTTCTTTGCCTTCCATTTCCTCCTCCCATTTGTCGTAGCCGCTGCAACCATGGTCCACTTAATCTTTCTACATGAAACAGGATCTAATAATCCCACAGGCCTGAACTCTGATGCCGACAAAATTTCATTCCACCCTTACTTTTCTTACAAAGATATTCTAGGATTTGCCCTCCTTCTAGCAACCCTAATTTCTTTAGCATTATTCTCCCCTAACCTTCTTGGAGACCCAGAAAATTTTACCCCAGCTAACCCATTAGTTACCCCTCCACATATTAAACCCGAATGATATTTCCTCTTTGCCTACGCCATCCTCCGATCTATTCCTAACAA
>09_FH_tn11
ATTATACTTCCGACATTTCTACAGCATTCTCATCAGTTGCCCATATCTGCCGAGATGTAAATTATGGCTGATTAATTCGTAATATGCACGCCAACGGGGCCTCTTTCTTCTTTATTTGTATTTATCTTCACATTGGACGAGGCTTATATTACGGTTCATACCTTTATAAAGAAACATGAAACGTAGGTGTTATCCTTCTTCTCTTAGTTATAATAACTGCCTTTGTTGGTTATGTTCTTCCCTGAGGACAAATATCCTTCTGAGGGGCTACCGTTATTACCAACCTCCTGTCCGCCGTCCCTTACGTAGGGGATGCATTAGTACAATGAATCTGAGGTGGCTTCTCAGTTGACAATGCTACATTAACCCGGTTCTTTGCCTTCCATTTCCTCCTCCCATTTGTCGTAGCCGCTGCAACCATGGTCCACTTAATCTTTCTACATGAAACAGGATCTAATAATCCCACAGGCCTGAACTCTGATGCCGACAAAATTTCATTCCACCCTTACTTTTCTTACAAAGATATTCTAGGATTTGCCCTCCTTCTAGCAACCCTAATTTCTTTAGCATTATTCTCCCCTAACCTTCTTGGAGACCCAGAAAATTTTACCCCAGCTAACCCATTAGTTACCCCCCCACATATTAAACCCGAATGATATTTCCTCTTTGCCTACGCCATCCTCCGATCTATTCCTAACAA
>09_FH_tn12
ATTATACTTCCGACATTTCTACAGCATTCTCATCAGTTGCCCATATCTGCCGAGATGTAAATTATGGCTGATTAATTCGTAATATGCACGCCAACGGGGCCTCTTTCTTCTTTATTTGTATTTATCTTCACATTGGACGAGGCTTATATTACGGTTCATACCTTTATAAAGAAACATGAAACGTAGGTGTTATCCTTCTTCTCTTAGTTATAATAACTGCCTTTGTTGGTTATGTTCTTCCCTGAGGACAAATATCCTTCTGAGGGGCTACCGTTATTACCAATCTCCTGTCCGCCGTCCCTTACGTAGGGGATGCACTAGTACAATGAATCTGAGGTGGCTTCTCAGTTGACAATGCTACATTAACCCGGTTCTTTGCCTTCCATTTCCTCCTCCCATTTGTCGTAGCCGCTGCAACCATGGTCCACTTAATCTTTCTACATGAAACAGGATCTAATAATCCCACAGGCCTGAACTCTGATGCCGACAAAATTTCATTCCACCCTTACTTTTCTTACAAAGATATTCTAGGATTTGCCCTCCTTCTAGCAACCCTAATTTCTTTAGCATTATTCTCCCCTAACCTTCTTGGAGACCCAGAAAATTTTACCCCAGCTAACCCATTAGTTACCCCTCCACATATTAAACCCGAATGATATTTCCTCTTTGCCTACGCCATCCTCCGATCTATTCCTAACAA
>09_FH_tn13
ATTATACTTCCGACATTTCTACAGCATTCTCATCAGTTGCCCATATCTGCCGAGATGTAAATTATGGCTGATTAATTCGTAATATGCACGCCAACGGGGCCTCTTTCTTCTTTATTTGTATTTATCTTCACATTGGACGAGGCTTATATTACGGTTCATACCTTTATAAAGAAACATGAAACGTAGGTGTTATCCTTCTTCTCTTAGTTATAATAACTGCCTTTGTTGGTTATGTTCTTCCCTGAGGACAAATATCCTTCTGAGGGGCTACCGTTATTACCAACCTCCTGTCCGCCGTCCCTTACGTAGGGGATGCACTAGTACAATGAATCTGAGGTGGCTTCTCAGTTGACAATGCTACATTAACCCGGTTCTTTGCCTTCCATTTCCTCCTCCCATTTGTCGTAGCCGCTGCAACCATGGTCCACTTAATCTTTCTACATGAAACAGGATCTAATAATCCCACAGGCCTGAACTCTGATGCCGACAAAATTTCATTCCACCCTTACTTTTCTTACAAAGATATTCTAGGATTTGCCCTCCTTCTAGCAACCCTAATTTCTTTAGCATTATTCTCCCCTAACCTTCTTGGAGACCCAGAAAATTTTACCCCAGCTAACCCATTAGTTACCCCTCCACATATTAAACCCGAATGATATTTCCTCTTTGCCTACGCCATCCTCCGATCTATTCCTAACAA
>09_FH_tn14
ATTATACTTCCGACATTTCTACAGCATTCTCATCAGTTGCCCATATCTGCCGAGATGTAAATTATGGTTGATTAATTCGTAATATGCACGCCAACGGGGCCTCTTTCTTCTTTATTTGTATTTATCTTCACATTGGACGAGGCTTATATTACGGTTCATACCTTTATAAAGAAACATGAAACGTAGGTGTTATCCTTCTTCTCTTAGTTATAATAACTGCCTTTGTTGGTTATGTTCTTCCCTGAGGACAAATATCCTTCTGAGGGGCTACCGTTATTACCAATCTCCTGTCCGCCGTCCCTTACGTAGGGGATGCACTAGTACAATGAATCTGAGGTGGCTTCTCAGTTGACAATGCTACATTAACCCGGTTCTTTGCCTTCCATTTCCTCCTCCCATTTGTCGTAGCCGCTGCAACCATGGTCCACTTAATCTTTCTACATGAAACAGGATCTAATAATCCCACAGGCCTGAACTCTGATGCCGACAAAATTTCATTCCACCCTTACTTTTCTTACAAAGATATTCTAGGATTTGCCCTCCTTCTAGCAACCCTAATTTCTTTAGCATTATTCTCCCCTAACCTTCTTGGAGACCCAGAAAATTTTACCCCAGCTAACCCATTAGTTACCCCTCCACATATTAAACCCGAATGATATTTCCTCTTTGCCTACGCCATCCTCCGATCTATTCCTAACAA
>09_FH_tn15
ATTATACTTCCGACATTTCTACAGCATTCTCATCAGTTGCCCATATCTGCCGAGATGTAAATTATGGTTGATTAATTCGTAATATGCACGCCAACGGGGCCTCTTTCTTCTTTATTTGTATTTATCTTCACATTGGACGAGGCTTATATTACGGTTCATACCTTTATAAAGAAACATGAAACGTAGGTGTTATCCTTCTTCTCTTAGTTATAATAACTGCCTTTGTTGGTTATGTTCTTCCCTGAGGACAAATATCCTTCTGAGGGGCTACCGTTATTACCAATCTCCTGTCCGCCGTCCCTTACGTAGGGGATGCACTAGTACAATGAATCTGAGGTGGCTTCTCAGTTGACAATGCTACATTAACCCGGTTCTTTGCCTTCCATTTCCTCCTCCCATTTGTCGTAGCCGCTGCAACCATGGTCCACTTAATCTTTCTACATGAAACAGGATCTAATAATCCCACAGGCCTGAACTCTGATGCCGACAAAATTTCATTCCACCCTTACTTTTCTTACAAAGATATTCTAGGATTTGCCCTCCTTCTAGCAACCCTAATTTCTTTAGCATTATTCTCCCCTAACCTTCTTGGAGACCCAGAAAATTTTACCCCAGCTAACCCATTAGTTACCCCTCCACATATTAAACCCGAATGATATTTCCTCTTTGCCTACGCCATCCTCCGATCTATTCCTAACAA
>09_FH_tn16
ATTATACTTCCGACATTTCTACAGCATTCTCATCAGTTGCCCATATCTGCCGAGATGTAAATTATGGCTGATTAATTCGTAATATGCACGCCAACGGGGCCTCTTTCTTCTTTATTTGTATTTATCTTCACATTGGACGAGGCTTATATTACGGTTCATACCTTTATAAAGAAACATGAAACGTAGGTGTTATCCTTCTTCTCTTAGTTATAATAACTGCCTTTGTTGGTTATGTTCTTCCCTGAGGACAAATATCCTTCTGAGGGGCTACCGTTATTACCAATCTCCTGTCCGCCGTCCCTTACGTAGGGGATGCACTAGTACAATGAATCTGAGGTGGCTTCTCAGTTGACAATGCTACATTAACCCGGTTCTTTGCCTTCCATTTCCTCCTCCCATTTGTCGTAGCCGCTGCAACCATGGTCCACTTAATCTTTCTACATGAAACAGGATCTAATAATCCCACAGGCCTGAACTCTGATGCCGACAAAATTTCATTCCACCCTTACTTTTCTTACAAAGATATTCTAGGATTTGCCCTCCTTCTAGCAACCCTAATTTCTTTAGCATTATTCTCCCCTAACCTTCTTGGAGACCCAGAAAATTTTACCCCAGCTAACCCATTAGTTACCCCTCCACATATTAAACCCGAATGATATTTCCTCTTTGCCTACGCCATCCTCCGATCTATTCCTAACAA
>10_FH_sp01
ATTATACTTCCGACATTTCTACAGCATTCTCATCAGTTGCCCATATCTGCCGAGATGTAAATTATGGCTGATTAATTCGTAATATGCACGCCAACGGGGCCTCTTTCTTCTTTATTTGTATTTATCTTCACATTGGACGAGGCTTATATTACGGTTCATACCTTTATAAAGAAACATGAAACGTAGGTGTTATCCTTCTTCTCTTAGTTATAATAACTGCCTTTGTTGGTTATGTTCTTCCCTGAGGACAAATATCCTTCTGAGGGGCTACCGTTATTACCAATCTCCTGTCCGCCGTCCCTTACGTAGGGGATGCACTAGTACAATGAATCTGAGGTGGCTTCTCAGTTGACAATGCTACATTAACCCGGTTCTTTGCCTTCCATTTCCTCCTCCCATTTGTCGTAGCCGCTGCAACCATGGTCCACTTAATCTTTCTACATGAAACAGGATCTAATAATCCCACAGGCCTGAACTCTGATGCCGACAAAATTTCATTCCACCCTTACTTTTCTTACAAAGATATTCTAGGATTTGCCCTCCTTCTAGCAACCCTAATTTCTTTAGCATTATTCTCCCCTAACCTTCTTGGAGACCCAGAAAATTTTACCCCAGCTAACCCATTAGTTACCCCTCCACATATTAAACCCGAATGATATTTCCTCTTTGCCTACGCTATCCTCCGATCTATTCCTAACAA
>10_FH_sp02
ATTATACTTCCGACATTTCTACAGCATTCTCATCAGTTGCCCATATCTGCCGAGATGTAAATTATGGCTGATTAATTCGTAATATGCACGCCAACGGGGCCTCTTTCTTCTTTATTTGTATTTATCTTCACATTGGACGAGGCTTATATTACGGTTCATACCTTTATAAAGAAACATGAAACGTAGGTGTTATCCTTCTTCTCTTAGTTATAATAACTGCCTTTGTTGGTTATGTTCTTCCCTGAGGACAAATATCCTTCTGAGGGGCTACCGTTATTACCAACCTCCTGTCCGCCGTCCCTTACGTAGGGGATGCACTAGTACAATGAATCTGAGGTGGCTTCTCAGTTGACAATGCTACATTAACCCGGTTCTTTGCCTTCCATTTCCTCCTCCCATTTGTCGTAGCCGCTGCAACCATGGTCCACTTAATCTTTCTACATGAAACAGGATCTAATAATCCCACAGGCCTGAACTCTGATGCCGACAAAATTTCATTCCACCCTTACTTTTCTTACAAAGATATTCTAGGATTTGCCCTCCTTCTAGCAACCCTAATTTCTTTAGCATTATTCTCCCCTAACCTTCTTGGAGACCCAGAAAATTTTACCCCAGCTAACCCATTAGTTACCCCTCCACATATTAAACCCGAATGATATTTCCTCTTTGCCTACGCCATCCTCCGATCTATTCCTAACAA
>10_FH_sp03
ATTATACTTCCGACATTTCTACAGCATTCTCATCAGTTGCCCATATCTGCCGAGATGTAAATTATGGCTGATTAATTCGTAATATGCACGCCAACGGGGCCTCTTTCTTCTTTATTTGTATTTATCTTCACATTGGACGAGGCTTATATTACGGTTCATACCTTTATAAAGAAACATGAAACGTAGGTGTTATCCTTCTTCTCTTAGTTATAATAACTGCCTTTGTTGGTTATGTTCTTCCCTGAGGACAAATATCCTTCTGAGGGGCTACCGTTATTACCAATCTCCTGTCCGCCGTCCCTTACGTAGGGGATGCACTAGTACAATGAATCTGAGGTGGCTTCTCAGTTGACAATGCTACATTAACCCGGTTCTTTGCCTTCCATTTCCTCCTCCCATTTGTCGTAGCCGCTGCAACCATGGTCCACTTAATCTTTCTACATGAAACAGGATCTAATAATCCCACAGGCCTGAACTCTGATGCCGACAAAATTTCATTCCACCCTTACTTTTCTTACAAAGATATTCTAGGATTTGCCCTCCTTCTAGCAATCCTAATTTCTTTAGCATTATTCTCCCCTAACCTTCTTGGAGACCCAGAAAATTTTACCCCAGCTAACCCATTAGTTACCCCTCCACATATTAAACCCGAATGATATTTCCTCTTTGCCTACGCCATCCTCCGATCTATTCCTAACAA
>10_FH_sp04
ATTATACTTCCGACATTTCTACAGCATTCTCATCAGTTGCCCATATCTGCCGAGATGTAAATTATGGCTGATTAATTCGTAATATGCACGCCAACGGGGCCTCTTTCTTCTTTATTTGTATTTATCTTCACATTGGACGAGGCTTATATTACGGTTCATACCTTTATAAAGAAACATGGAACGTAGGTGTTATCCTTCTTCTCTTAGTTATAATAACTGCCTTTGTTGGTTATGTTCTTCCCTGAGGACAAATATCCTTCTGAGGGGCTACCGTTATTACCAATCTCCTGTCCGCCGTCCCTTACGTAGGGGATGCACTAGTACAATGAATCTGAGGTGGCTTCTCAGTTGACAATGCTACATTAACCCGGTTCTTTGCCTTCCATTTCCTCCTCCCATTTGTCGTAGCCGCTGCAACCATGGTCCACTTAATCTTTCTACATGAAACAGGATCTAATAATCCCACAGGCCTGAACTCTGATGCCGACAAAATTTCATTCCACCCTTACTTTTCTTACAAAGATATTCTAGGATTTGCCCTCCTTCTAGCAACCCTAATTTCTTTAGCATTATTCTCCCCTAACCTTCTTGGAGACCCAGAAAATTTTACCCCAGCTAACCCATTAGTTACCCCTCCACATATTAAGCCCGAATGATATTTCCTCTTTGCCTACGCCATCCTCCGATCTATTCCTAACAA
>10_FH_sp05
ATTATACTTCCGACATTTCTACAGCATTCTCATCAGTTGCCCATATCTGCCGAGATGTAAATTATGGCTGATTAATTCGTAATATGCACGCCAACGGGGCCTCTTTCTTCTTTATTTGTATTTATCTTCACATTGGACGAGGCTTATATTACGGTTCATACCTTTATAAAGAAACATGAAACGTAGGTGTTATCCTTCTTCTCTTAGTTATAATAACTGCCTTTGTTGGTTATGTTCTTCCCTGAGGACAAATATCCTTCTGAGGGGCTACCGTTATTACCAATCTCCTGTCCGCCGTCCCTTACGTAGGGGATGCACTAGTACAATGAATCTGAGGTGGCTTCTCAGTTGACAATGCTACATTAACCCGGTTCTTTGCCTTCCATTTCCTCCTCCCATTTGTCGTAGCCGCTGCAACCATGGTCCACTTAATCTTTCTACATGAAACAGGATCTAATAATCCCACAGGCCTGAACTCTGATGCCGACAAAATTTCATTCCACCCTTACTTTTCTTACAAAGATATTCTAGGATTTGCCCTCCTTCTAGCAACCCTAATTTCTTTAGCATTATTCTCCCCTAACCTTCTTGGAGACCCAGAAAATTTTACCCCAGCTAACCCATTAGTTACCCCTCCACATATTAAACCCGAATGATATTTCCTCTTTGCCTACGCCATCCTCCGATCTATTCCTAATAA
>10_FH_sp06
ATTATACTTCCGACATTTCTACAGCATTCTCATCAGTTGCCCATATCTGCCGAGATGTAAATTATGGCTGATTAATTCGTAATATGCACGCCAACGGGGCCTCTTTCTTCTTTATTTGTATTTATCTTCACATTGGACGAGGCTTATATTACGGTTCATACCTTTATAAAGAAACATGAAACGTAGGTGTTATCCTTCTTCTCTTAGTTATAATAACTGCCTTTGTTGGTTATGTTCTTCCCTGAGGACAAATATCCTTCTGAGGGGCTACCGTTATTACCAATCTCCTGTCCGCCGTCCCTTACGTAGGGGATGCACTAGTACAATGAATCTGAGGTGGCTTCTCAGTTGACAATGCTACATTAACCCGGTTCTTTGCCTTCCATTTCCTCCTCCCATTTGTCGTAGCCGCTGCAACCATGGTCCACTTAATCTTTCTACATGAAACAGGATCTAATAATCCCACAGGCCTGAACTCTGATGCCGACAAAATTTCATTCCACCCTTACTTTTCTTACAAAGATATTCTAGGATTTGCCCTCCTTCTAGCAACCCTAATTTCTTTAGCATTATTCTCCCCTAACCTTCTTGGAGACCCAGAAAATTTTACCCCAGCTAACCCATTAGTTACCCCTCCACATATTAAACCCGAATGATATTTCCTCTTTGCCTACGCCATCCTCCGATCTATTCCTAACAA
>10_FH_sp07
ATTATACTTCCGACATTTCTACAGCATTCTCATCAGTTGCCCATATCTGCCGAGATGTAAATTATGGCTGATTAATTCGTAATATGCACGCCAACGGGGCCTCTTTCTTCTTTATTTGTATTTATCTTCACATTGGACGAGGCTTATATTACGGTTCATACCTTTATAAAGAAACATGAAACGTAGGTGTTATCCTTCTTCTCTTAGTTATAATAACTGCCTTTGTTGGTTATGTTCTTCCCTGAGGACAAATATCTTTCTGAGGGGCTACCGTTATTACCAATCTCCTGTCCGCCGTCCCTTACGTAGGGGATGCACTAGTACAATGAATCTGAGGTGGCTTCTCAGTTGACAATGCTACATTAACCCGGTTCTTTGCCTTCCATTTCCTCCTCCCATTTGTCGTAGCCGCTGCAACCATGGTCCACTTAATCTTTCTACATGAAACAGGATCTAATAATCCCACAGGCCTGAACTCTGATGCCGACAAAATTTCATTCCACCCTTACTTTTCTTACAAAGATATTCTAGGATTTGCCCTCCTTCTAGCAACCCTAATTTCTTTAGCATTATTCTCCCCTAACCTTCTTGGAGACCCAGAAAATTTTACCCCAGCTAACCCATTAGTTACCCCTCCACATATTAAACCCGAATGATATTTCCTCTTTGCCTACGCCATCCTCCGATCTATTCCTAACAA
>10_FH_sp08
ATTATACTTCCGACATTTCTACAGCATTCTCATCAGTTGCCCATATCTGCCGAGATGTAAATTATGGCTGATTAATTCGTAATATGCACGCCAACGGGGCCTCTTTCTTCTTTATTTGTATTTATCTTCACATTGGACGAGGCTTATATTACGGTTCATACCTTTATAAAGAAACATGAAACGTAGGTGTTATCCTTCTTCTCTTAGTTATAATAACTGCCTTTGTTGGTTATGTTCTTCCCTGAGGACAAATATCCTTCTGAGGGGCTACCGTTATTACCAATCTTCTGTCCGCCGTCCCTTACGTAGGGGATGCACTAGTACAATGAATCTGAGGTGGCTTCTCAGTTGACAATGCTACATTAACCCGGTTCTTTGCCTTCCATTTCCTCCTCCCATTTGTCGTAGCCGCTGCAACCATGGTCCACTTAATCTTTCTACATGAAACAGGATCTAATAATCCCACAGGCCTGAACTCTGATGCCGACAAAATTTCATTCCACCCTTACTTTTCTTACAAAGATATTCTAGGATTTGCCCTCCTTCTAGCAACCCTAATTTCTTTAGCATTATTCTCCCCTAACCTTCTTGGAGACCCAGAAAATTTTACCCCAGCTAACCCATTAGTTACCCCTCCACATATTAAACCCGAATGATATTTCCTCTTTGCCTACGCCATCCTCCGATCTATTCCTAACAA
>10_FH_sp09
ATTATACTTCCGACATTTCTACAGCATTCTCATCAGTTGCCCATATCTGCCGAGATGTAAATTATGGCTGATTAATTCGTAATATGCACGCCAACGGGGCCTCTTTCTTCTTTATTTGTATTTATCTTCACATTGGACGAGGCTTATATTACGGTTCATACCTTTATAAAGAAACATGAAACGTAGGTGTTATCCTTCTTCTCTTAGTTATAATAACTGCCTTTGTTGGTTATGTTCTTCCCTGAGGACAAATATCCTTCTGAGGGGCTACCGTTATTACCAATCTCCTGTCCGCCGTCCCTTACGTAGGGGATGCACTAGTACAATGAATCTGAGGTGGCTTCTCAGTTGACAATGCTACATTAACCCGGTTCTTTGCCTTCCATTTCCTCCTCCCATTTGTCGTAGCCGCTGCAACCATGGTCCACTTAATCTTTCTACATGAAACAGGATCTAATAATCCCACAGGCCTGAACTCTGATGCCGACAAAATTTCATTCCACCCTTACTTTTCTTACAAAGATATTCTAGGATTTGCCCTCCTTCTAGCAACCCTAATTTCTTTAGCATTATTCTCCCCTAACCTTCTTGGAGACCCAGAAAATTTTACCCCAGCTAACCCATTAGTTACCCCTCCACATATTAAACCCGAATGATATTTCCTCTTTGCCTACGCCATCCTCCGATCTATTCCTAACAA
>10_FH_sp10
ATTATACTTCCGACATTTCTACAGCATTCTCATCAGTTGCCCATATCTGCCGAGATGTAAATTATGGCTGATTAATTCGTAATATGCACGCCAACGGGGCCTCTTTCTTCTTTATTTGTATTTATCTTCACATTGGACGAGGCTTATATTACGGTTCATACCTTTATAAAGAAACATGAAACGTAGGTGTTATCCTTCTTCTCTTAGTTATAATAACTGCCTTTGTTGGTTATGTTCTTCCCTGAGGACAAATATCCTTCTGAGGGGCTACCGTTATTACCAACCTCCTGTCCGCCGTCCCTTACGTAGGGGATGCACTAGTACAATGAATCTGAGGTGGCTTCTCAGTTGACAATGCTACATTAACCCGGTTCTTTGCCTTCCATTTCCTCCTCCCATTTGTCGTAGCCGCTGCAACCATGGTCCACTTAATCTTTCTACATGAAACAGGATCTAATAATCCCACAGGCCTGAACTCTGATGCCGACAAAATTTCATTCCACCCTTACTTTTCTTACAAAGATATTCTAGGATTTGCCCTCCTTCTAGCAACCCTAATTTCTTTAGCATTATTCTCCCCTAACCTTCTTGGAGACCCAGAAAATTTTACCCCAGCTAACCCATTAGTTACCCCTCCACATATTAAACCCGAATGATATTTCCTCTTTGCCTACGCCATCCTCCGATCTATTCCTAACAA
>10_FH_sp11
ATTATACTTCCGACATTTCTACAGCATTCTCATCAGTTGCCCATATCTGCCGAGATGTAAATTATGGCTGATTAATTCGTAATATGCACGCCAACGGGGCCTCTTTCTTCTTTATTTGTATTTATCTTCACATTGGACGAGGCTTATATTACGGTTCATACCTTTATAAAGAAACATGAAACGTAGGTGTTATCCTTCTTCTCTTAGTTATAATAACTGCCTTTGTTGGTTATGTTCTTCCCTGAGGACAAATATCCTTCTGAGGGGCTACCGTTATTACCAACCTCCTGTCCGCCGTCCCTTACGTAGGGGATGCACTAGTACAATGAATCTGAGGTGGCTTCTCAGTTGACAATGCTACATTAACCCGGTTCTTTGCCTTCCATTTCCTCCTCCCATTTGTCGTAGCCGCTGCAACCATGGTCCACTTAATCTTTCTACATGAAACAGGATCTAATAATCCCACAGGCCTGAACTCTGATGCCGACAAAATTTCATTCCACCCTTACTTTTCTTACAAAGATATTCTAGGATTTGCCCTCCTTCTAGCAACCCTAATTTCTTTAGCATTATTCTCCCCTAACCTTCTTGGAGACCCAGAAAATTTTACCCCAGCTAACCCATTAGTTACCCCTCCACATATTAAACCCGAATGATATTTCCTCTTTGCCTACGCCATCCTCCGATCTATTCCTAACAA
>10_FH_sp12
ATTATACTTCCGACATTTCTACAGCATTCTCATCAGTTGCCCATATCTGCCGAGATGTAAATTATGGCTGATTAATTCGTAATATGCACGCCAACGGGGCCTCTTTCTTCTTTATTTGTATTTATCTTCACATTGGACGAGGCTTATATTACGGTTCATACCTTTATAAAGAAACATGAAACGTAGGTGTTATCCTTCTTCTCTTAGTTATAATAACTGCCTTTGTTGGTTATGTTCTTCCCTGAGGACAAATATCCTTCTGAGGGGCTACCGTTATTACCAACCTCCTGTCCGCCGTCCCTTACGTAGGGGATGCACTAGTACAATGAATCTGAGGTGGCTTCTCAGTTGACAATGCTACATTAACCCGGTTCTTTGCCTTCCATTTCCTCCTCCCATTTGTCGTAGCCGCTGCAACCATGGTCCACTTAATCTTTCTACATGAAACAGGATCTAATAATCCCACAGGCCTGAACTCTGATGCCGACAAAATTTCATTCCACCCTTACTTTTCTTACAAAGATATTCTAGGATTTGCCCTCCTTCTAGCAACCCTAATTTCTTTAGCATTATTCTCCCCTAACCTTCTTGGAGACCCAGAAAATTTTACCCCAGCTAACCCATTAGTTACCCCTCCACATATTAAACCCGAATGATATTTCCTCTTTGCCTACGCCATCCTCCGATCTATTCCTAACAA
>10_FH_sp14
ATTATACTTCCGACATTTCTACAGCATTCTCATCAGTTGCCCATATCTGCCGAGATGTAAATTATGGCTGATTAATTCGTAATATGCACGCCAACGGGGCCTCTTTCTTCTTTATTTGTATTTATCTTCACATTGGACGAGGCTTATATTACGGTTCATACCTTTATAAAGAAACATGAAACGTAGGTGTTATCCTTCTTCTCTTAGTTATAATAACTGCCTTTGTTGGTTATGTTCTTCCCTGAGGACAAATATCCTTCTGAGGGGCTACCGTTATTACCAATCTCCTGTCCGCCGTCCCTTACGTAGGGGATGCACTAGTACAATGAATCTGAGGTGGCTTCTCAGTTGACAATGCTACATTAACCCGGTTCTTTGCCTTCCATTTCCTCCTCCCATTTGTCGTAGCCGCTGCAACCATGGTCCACTTAATCTTTCTACATGAAACAGGATCTAATAATCCCACAGGCCTGAACTCTGATGCCGACAAAATTTCATTCCACCCTTACTTTTCTTACAAAGATATTCTAGGATTTGCCCTCCTTCTAGCAACCCTAATTTCTTTAGCATTATTCTCCCCTAACCTTCTTGGAGACCCAGAAAATTTTACCCCAGCTAACCCATTAGTTACCCCTCCACATATTAAACCCGAATGATATTTCCTCTTTGCCTACGCCATCCTCCGATCTATTCCTAACAA
>10_FH_sp15
ATTATACTTCCGACATTTCTACAGCATTCTCATCAGTTGCCCATATCTGCCGAGATGTAAATTATGGCTGATTAATTCGTAATATGCACGCCAACGGGGCCTCTTTCTTCTTTATTTGTATTTATCTTCACATTGGACGAGGCTTATATTACGGTTCATACCTTTATAAAGAAACATGAAACGTAGGTGTTATCCTTCTTCTCTTAGTTATAATAACTGCCTTTGTTGGTTATGTTCTTCCCTGAGGACAAATATCCTTCTGAGGGGCTACCGTTATTACCAATCTCCTGTCCGCCGTCCCTTACGTAGGGGATGCACTAGTACAATGAATCTGAGGTGGCTTCTCAGTTGACAATGCTACATTAACCCGGTTCTTTGCCTTCCATTTCCTCCTCCCATTTGTCGTAGCCGCTGCAACCATGGTCCACTTAATCTTTCTACATGAAACAGGATCTAATAATCCCACAGGCCTGAACTCTGATGCCGACAAAATTTCATTCCACCCTTACTTTTCTTACAAAGATATTCTAGGATTTGCCCTCCTTCTAGCAACCCTAATTTCTTTAGCATTATTCTCCCCTAACCTTCTTGGAGACCCAGAAAATTTTACCCCAGCTAACCCATTAGTTACCCCTCCACATATTAAACCCGAATGATATTTCCTCTTTGCCTACGCCATCCTCCGATCTATTCCTAACAA
>10_FH_sp16
ATTATACTTCCGACATTTCTACAGCATTCTCATCAGTTGCCCATATCTGCCGAGATGTAAATTATGGCTGATTAATTCGTAATATGCACGCCAACGGGGCCTCTTTCTTCTTTATTTGTATTTATCTTCACATTGGACGAGGCTTATATTACGGTTCATACCTTTATAAAGAAACATGAAACGTAGGTGTTATCCTTCTTCTCTTAGTTATAATAACTGCCTTTGTTGGTTATGTTCTTCCCTGAGGACAAATATCCTTCTGAGGGGCTACCGTCATTACCAACCTCCTGTCCGCCGTCCCTTACGTAGGGGATGCACTAGTACAATGAATCTGAGGTGGCTTCTCAGTTGACAATGCTACATTAACCCGGTTCTTTGCCTTCCATTTCCTCCTCCCATTTGTCGTAGCCGCTGCAACCATGGTCCACTTAATCTTTCTACATGAAACAGGATCTAATAATCCCACAGGCCTGAACTCTGATGCCGACAAAATTTCATTCCACCCTTACTTTTCTTACAAAGATATTCTAGGATTTGCCCTCCTTCTAGCAACCCTAATTTCTTTAGCATTATTCTCCCCTAACCTTCTTGGAGACCCAGAAAATTTTACCCCAGCTAACCCATTAGTTACCCCTCCACATATTAAACCCGAATGATATTTCCTCTTTGCCTACGCCATCCTCCGATCTATTCCTAACAA
>11_FH_ch01
ATTATACTTCCGACATTTCTACAGCATTCTCATCAGTTGCCCATATCTGCCGAGATGTAAATTATGGCTGATTAATTCGTAATATGCACGCCAACGGGGCCTCTTTCTTCTTTATTTGTATTTATCTTCACATTGGACGAGGCTTATATTACGGTTCATACCTTTATAAAGAAACATGAAACGTAGGTGTTATCCTTCTTCTCTTAGTTATAATAACTGCCTTTGTTGGTTATGTTCTTCCCTGAGGACAAATATCCTTCTGAGGGGCTACCGTTATTACCAATCTCCTGTCCGCCGTCCCTTACGTAGGGGATGCACTAGTACAATGAATCTGAGGTGGCTTCTCAGTTGACAATGCTACATTAACCCGGTTCTTTGCCTTCCATTTCCTCCTCCCATTTGTCGTAGCCGCTGCAACCATGGTCCACTTAATCTTTCTACATGAAACAGGATCTAATAATCCCACAGGCCTGAACTCTGATGCCGACAAAATTTCATTCCACCCTTACTTTTCTTACAAAGATATTCTAGGATTTGCCCTCCTTCTAGCAACCCTAATTTCTTTAGCATTATTCTCCCCTAACCTTCTTGGAGACCCAGAAAATTTTACCCCAGCTAACCCATTAGTTACCCCTCCACATATTAAACCCGAATGATATTTCCTCTTTGCCTACGCCATCCTCCGATCTATTCCTAACAA
>11_FH_ch02
ATTATACTTCCGACATTTCTACAGCATTCTCATCAGTTGCCCATATCTGCCGAGATGTAAATTATGGCTGATTAATTCGTAATATGCACGCCAACGGGGCCTCTTTCTTCTTTATTTGTATTTATCTTCACATTGGACGAGGCTTATATTACGGTTCATACCTTTATAAAGAAACATGAAACGTAGGTGTTATCCTTCTTCTCTTAGTTATAATAACTGCCTTTGTTGGTTATGTTCTTCCCTGAGGACAAATATCCTTCTGAGGGGCTACCGTTATTACCAATCTCCTGTCCGCCGTCCCTTACGTAGGGGATGCACTAGTACAATGAATCTGAGGTGGCTTCTCAGTTGACAATGCTACATTAACCCGGTTCTTTGCCTTCCATTTCCTCCTCCCATTTGTCGTAGCCGCTGCAACCATGGTCCACTTAATCTTTCTACATGAAACAGGATCTAATAATCCCACAGGCCTGAACTCTGATGCCGACAAAATTTCATTCCACCCTTACTTTTCTTACAAAGATATTCTAGGATTTGCCCTCCTTCTAGCAACCCTAATTTCTTTAGCATTATTCTCCCCTAACCTTCTTGGAGACCCAGAAAATTTTACCCCAGCTAACCCATTAGTTACCCCTCCACATATTAAACCCGAATGATATTTCCTCTTTGCCTACGCCATCCTCCGATCTATTCCTAACAA
>11_FH_ch03
ATTATACTTCCGACATTTCTACAGCATTCTCATCAGTTGCCCATATCTGCCGAGATGTAAATTATGGCTGATTAATTCGTAATATGCACGCCAACGGGGCCTCTTTCTTCTTTATTTGTATTTATCTTCACATTGGACGAGGCTTATATTACGGTTCATACCTTTATAAAGAAACATGAAACGTAGGTGTTATCCTTCTTCTCTTAGTTATAATAACTGCCTTTGTTGGTTATGTTCTTCCCTGAGGACAAATATCCTTCTGAGGGGCTACCGTTATTACCAATCTCCTGTCCGCCGTCCCTTACGTAGGGGATGCACTAGTACAATGAATCTGAGGTGGCTTCTCAGTTGACAATGCTACATTAACCCGGTTCTTTGCCTTCCATTTCCTCCTCCCATTTGTCGTAGCCGCTGCAACCATGGTCCACTTAATCTTTCTACATGAAACAGGATCTAATAATCCCACAGGCCTGAACTCTGATGCCGACAAAATTTCATTCCACCCTTACTTTTCTTACAAAGATATTCTAGGATTTGCCCTCCTTCTAGCAACCCTAATTTCTTTAGCATTATTCTCCCCTAACCTTCTTGGAGACCCAGAAAATTTTACCCCAGCTAACCCATTAGTTACCCCTCCACATATTAAACCCGAATGATATTTCCTCTTTGCCTACGCCATCCTCCGATCTATTCCTAACAA
>11_FH_ch04
ATTATACTTCCGACATTTCTACAGCATTCTCATCAGTTGCCCATATCTGCCGAGATGTAAATTATGGCTGATTAATTCGTAATATGCACGCCAACGGGGCCTCTTTCTTCTTTATTTGTATTTATCTTCACATTGGACGAGGCTTATATTACGGTTCATACCTTTATAAAGAAACATGAAACGTAGGTGTTATCCTTCTTCTCTTAGTTATAATAACTGCCTTTGTTGGTTATGTTCTTCCCTGAGGACAAATATCCTTCTGAGGGGCTACCGTTATTACCAATCTCCTGTCCGCCGTCCCTTACGTAGGGGATGCACTAGTACAATGAATCTGAGGTGGCTTCTCAGTTGACAATGCTACATTAACCCGGTTCTTTGCCTTCCATTTCCTCCTCCCATTTGTCGTAGCCGCTGCAACCATGGTCCACTTAATCTTTCTACATGAAACAGGATCTAATAATCCCACAGGCCTGAACTCTGATGCCGACAAAATTTCATTCCACCCTTACTTTTCTTACAAAGATATTCTAGGATTTGCCCTCCTTCTAGCAACCCTAATTTCTTTAGCATTATTCTCCCCTAACCTTCTTGGAGACCCAGAAAATTTTACCCCAGCTAACCCATTAGTTACCCCTCCACATATTAAACCCGAATGATATTTCCTCTTTGCCTACGCCATCCTCCGATCTATTCCTAACAA
>11_FH_ch05
ATTATACTTCCGACATTTCTACAGCATTCTCATCAGTTGCCCATATCTGCCGAGATGTAAATTATGGCTGATTAATTCGTAATATGCACGCCAACGGGGCCTCTTTCTTCTTTATTTGTATTTATCTTCACATTGGACGAGGCTTATATTACGGTTCATACCTTTATAAAGAAACATGAAACGTAGGTGTTATCCTTCTTCTCTTAGTTATAATAACTGCCTTTGTTGGTTATGTTCTTCCCTGAGGACAAATATCCTTCTGAGGGGCTACCGTTATTACCAATCTCCTGTCCGCCGTCCCTTACGTAGGGGATGCACTAGTACAATGAATCTGAGGTGGCTTCTCAGTTGACAATGCTACATTAACCCGGTTCTTTGCCTTCCATTTCCTCCTCCCATTTGTCGTAGCCGCTGCAACCATGGTCCACTTAATCTTTCTACATGAAACAGGATCTAATAATCCCACAGGCCTGAACTCTGATGCCGACAAAATTTCATTCCACCCTTACTTTTCTTACAAAGATATTCTAGGATTTGCCCTCCTTCTAGCAACCCTAATTTCTTTAGCATTATTCTCCCCTAACCTTCTTGGAGACCCAGAAAATTTTACCCCAGCTAACCCATTAGTTACCCCTCCACATATTAAACCCGAATGATATTTCCTCTTTGCCTACGCCATCCTCCGATCTATTCCTAACAA
>11_FH_ch06
ATTATACTTCCGACATTTCTACAGCATTCTCATCAGTTGCCCATATCTGCCGAGATGTAAATTATGGCTGATTAATTCGTAATATGCACGCCAACGGGGCCTCTTTCTTCTTTATTTGTATTTATCTTCATATTGGACGAGGCTTATATTACGGTTCATACCTTTATAAAGAAACATGAAACGTAGGTGTTATCCTTCTTCTCTTAGTTATAATAACTGCCTTTGTTGGTTATGTTCTTCCCTGAGGACAAATATCCTTCTGAGGGGCTACCGTTATTACCAATCTCCTGTCCGCCGTCCCTTACGTAGGGGATGCACTAGTACAATGAATCTGAGGTGGCTTCTCAGTTGACAATGCTACATTAACCCGGTTCTTTGCCTTCCATTTCCTCCTCCCATTTGTTGTAGCCGCTGCAACCATGGTCCACTTAATCTTTCTACATGAAACAGGATCTAATAATCCCACAGGCCTGAACTCTGATGCCGACAAAATTTCATTCCACCCTTACTTTTCTTACAAAGATATTCTAGGATTTGCCCTCCTTCTAGCAACCCTAATTTCTTTAGCATTATTCTCCCCTAACCTTCTTGGAGACCCAGAAAATTTTACCCCAGCTAACCCATTAGTTACCCCTCCACATATTAAACCCGAATGATATTTCCTCTTTGCCTACGCCATCCTCCGATCTATTCCTAACAA
>11_FH_ch07
ATTATACTTCCGACATTTCTACAGCATTCTCATCAGTTGCCCATATCTGCCGAGATGTAAATTATGGCTGATTAATTCGTAATATGCACGCCAACGGGGCCTCTTTCTTCTTTATTTGTATTTATCTTCACATTGGACGAGGCTTATATTACGGTTCATACCTTTATAAAGAAACATGAAACGTAGGTGTTATCCTTCTTCTCTTAGTTATAATAACTGCCTTTGTTGGTTATGTTCTTCCCTGAGGACAAATATCCTTCTGAGGGGCTACCGTTATTACCAACCTCCTGTCCGCCGTCCCTTACGTAGGGGATGCACTAGTACAATGAATCTGAGGTGGCTTCTCAGTTGACAATGCTACATTAACCCGGTTCTTTGCCTTCCATTTCCTCCTCCCATTTGTCGTAGCCGCTGCAACCATGGTCCACTTAATCTTTCTACATGAAACAGGATCTAATAATCCCACAGGCCTGAACTCTGATGCCGACAAAATTTCATTCCACCCTTACTTTTCTTACAAAGATATTCTAGGATTTGCCCTCCTTCTAGCAACCCTAATTTCTTTAGCATTATTCTCCCCTAACCTTCTTGGAGACCCAGAAAATTTTACCCCAGCTAACCCATTAGTTACCCCTCCACATATCAAACCCGAATGATATTTCCTCTTTGCCTACGCCATCCTCCGATCTATTCCTAACAA
>11_FH_ch08
ATTATACTTCCGACATTTCTACAGCATTCTCATCAGTTGCCCATATCTGCCGAGATGTAAATTATGGCTGACTAATTCGTAATATACACGCCAACGGGGCCTCTTTCTTCTTTATTTGTATTTATCTTCACATTGGACGAGGCTTATATTACGGTTCATACCTTTATAAAGAAACATGAAACGTAGGTGTTATCCTTCTTCTCTTAGTTATAATAACTGCCTTTGTTGGTTATGTTCTTCCCTGAGGACAAATATCCTTCTGAGGGGCCACCGTTATTACCAATCTCCTGTCCGCCGTCCCTTACGTAGGAGATGCACTGGTACAATGAATCTGAGGTGGCTTCTCAGTTGATAATGCTACATTAACCCGGTTCTTTGCCTTCCATTTCCTCCTCCCATTTGTCGTAGCCGCTGCAACCATGGTCCACTTAATTTTTCTACATGAAACAGGATCTAATAATCCCACAGGCCTGAACTCCGATGCCGACAAAATTTCATTCCACCCTTACTTTTCTTACAAAGATATTCTAGGATTTGCCCTCCTTCTAGCAACCCTAATTTCTTTAGCATTATTCTCTCCTAACCTTCTTGGAGATCCAGAAAATTTTACCCCAGCTAACCCATTAGTTACCCCTCCACATATTAAACCCGAATGATATTTCCTCTTTGCCTACGCCATCCTCCGATCTATTCCTAACAA
>11_FH_ch09
ATTATACTTCCGACATTTCTACAGCATTCTCATCAGTTGCCCATATCTGCCGAGATGTAAATTATGGCTGATTAATTCGTAATATGCACGCCAACGGGGCCTCTTTCTTCTTTATTTGTATTTATCTTCACATTGGACGAGGCTTATATTACGGTTCATACCTTTATAAAGAAACATGAAACGTAGGTGTTATCCTTCTTCTCTTAGTTATAATAACTGCCTTTGTTGGTTATGTTCTTCCCTGAGGACAAATATCCTTCTGAGGGGCTACCGTTATTACCAATCTCCTGTCCGCCGTCCCTTACGTAGGGGATGCACTAGTACAATGAATCTGAGGTGGCTTCTCAGTTGACAATGCTACATTAACCCGGTTCTTTGCCTTCCATTTCCTCCTCCCATTTGTCGTAGCCGCTGCAACCATGGTCCACTTAATCTTTCTACATGAAACAGGATCTAATAATCCCACAGGCCTGAACTCTGATGCCGACAAAATTTCATTCCACCCTTACTTTTCTTACAAAGATATTCTAGGATTTGCCCTCCTTCTAGCAACCCTAATTTCTTTAGCATTATTCTCCCCTAACCTTCTTGGAGACCCAGAAAATTTTACCCCAGCTAACCCATTAGTTACCCCTCCACATATTAAACCCGAATGATATTTCCTCTTTGCCTACGCCATCCTCCGATCTATTCCTAATAA
>11_FH_ch10
ATTATACTTCCGACATTTCTACAGCATTCTCATCAGTTGCCCATATCTGCCGAGATGTAAATTATGGCTGATTAATTCGTAATATGCACGCCAACGGGGCCTCTTTCTTCTTTATTTGTATTTATCTTCACATTGGACGAGGCTTATATTACGGTTCATACCTTTATAAAGAAACATGAAACGTAGGTGTTATCCTTCTTCTCTTAGTTATAATAACTGCCTTTGTTGGTTATGTTCTTCCCTGAGGACAAATATCCTTCTGAGGGGCTACCGTTATTACCAATCTCCTGTCCGCCGTCCCTTACGTAGGGGATGCACTAGTACAATGAATCTGAGGTGGCTTCTCAGTTGACAATGCTACATTAACCCGGTTCTTTGCCTTCCATTTCCTCCTCCCATTTGTCGTAGCCGCTGCAACCATGGTCCACTTAATCTTTCTACATGAAACAGGATCTAATAATCCCACAGGCCTGAACTCTGATGCCGACAAAATTTCATTCCACCCTTACTTTTCTTACAAAGATATTCTAGGATTTGCCCTCCTTCTAGCAACCCTAATTTCTTTAGCATTATTCTCCCCTAACCTTCTTGGAGACCCAGAAAATTTTACCCCAGCTAACCCATTAGTTACCCCTCCACATATTAAACCCGAATGATATTTCCTCTTTGCCTACGCCATCCTCCGATCTATTCCTAACAA
>11_FH_ch11
ATTATACTTCCGACATTTCTACAGCATTCTCATCAGTTGCCCATATCTGCCGAGATGTAAATTATGGCTGATTAATTCGTAATATGCACGCCAACGGGGCCTCTTTCTTCTTTATTTGTATTTATCTTCACATTGGACGAGGCTTATATTACGGTTCATACCTTTATAAAGAAACATGAAACGTAGGTGTTATCCTTCTTCTCTTAGTTATAATAACTGCCTTTGTTGGTTATGTTCTTCCCTGAGGACAAATATCCTTCTGAGGGGCTACCGTTATTACCAATCTCCTGTCCGCCGTCCCTTACGTAGGGGATGCACTAGTACAATGAATCTGAGGTGGCTTCTCAGTTGACAATGCTACATTAACCCGGTTCTTTGCCTTCCATTTCCTCCTCCCATTTGTCGTAGCCGCTGCAACCATGGTCCACTTAATCTTTCTACATGAAACAGGATCTAATAATCCCACAGGCCTGAACTCTGATGCCGACAAAATTTCATTCCACCCTTACTTTTCTTACAAAGATATTCTAGGATTTGCCCTCCTTCTAGCAACCCTAATTTCTTTAGCATTATTCTCCCCTAACCTTCTTGGAGACCCAGAAAATTTTACCCCAGCTAACCCATTAGTTACCCCTCCACATATTAAACCCGAATGATATTTCCTCTTTGCCTACGCCATCCTCCGATCTATTCCTAACAA
>11_FH_ch12
ATTATACTTCCGACATTTCTACAGCATTCTCATCAGTTGCCCATATCTGCCGAGATGTAAATTATGGCTGATTAATTCGTAATATGCACGCCAACGGGGCCTCTTTCTTCTTTATTTGTATTTATCTTCACATTGGACGAGGCTTATATTACGGTTCATACCTTTATAAAGAAACATGAAACGTAGGTGTTATCCTTCTTCTCTTAGTTATAATAACTGCCTTTGTTGGTTATGTTCTTCCCTGAGGACAAATATCCTTCTGAGGGGCTACCGTTATTACCAATCTCCTGTCCGCCGTCCCTTACGTAGGGGATGCACTAGTACAATGAATCTGAGGTGGCTTCTCAGTTGACAATGCTACATTAACCCGGTTCTTTGCCTTCCATTTCCTCCTCCCATTTGTCGTAGCCGCTGCAACCATGGTCCACTTAATCTTTCTACATGAAACAGGATCTAATAATCCCACAGGCCTGAACTCTGATGCCGACAAAATTTCATTCCACCCTTACTTTTCTTACAAAGATATTCTAGGATTTGCCCTCCTTCTAGCAACCCTAATTTCTTTAGCATTATTCTCCCCTAACCTTCTTGGAGACCCAGAAAATTTTACCCCAGCTAACCCATTAGTTACCCCTCCACATATTAAACCCGAATGATATTTCCTCTTTGCCTACGCCATCCTCCGATCTATTCCTAACAA
>11_FH_ch13
ATTATACTTCCGACATTTCTACAGCATTCTCATCAGTTGCCCATATCTGCCGAGATGTAAATTATGGCTGATTAATTCGTAATATGCACGCCAACGGGGCCTCTTTCTTCTTTATTTGTATTTATCTTCACATTGGACGAGGCTTATATTACGGTTCATACCTTTATAAAGAAACATGAAACGTAGGTGTTATCCTTCTTCTCTTAGTTATAATAACTGCCTTTGTTGGTTATGTTCTTCCCTGAGGACAAATATCCTTCTGAGGGGCTACCGTTATTACCAACCTCCTGTCCGCCGTCCCTTACGTAGGGGATGCACTAGTACAATGAATCTGAGGTGGCTTCTCAGTTGACAATGCTACATTAACCCGGTTCTTTGCCTTCCATTTCCTCCTCCCATTTGTCGTAGCCGCTGCAACCATGGTCCACTTAATCTTTCTACATGAAACAGGATCTAATAATCCCACAGGCCTGAACTCTGATGCCGACAAAATTTCATTCCACCCTTACTTTTCTTACAAAGATATTCTAGGATTTGCCCTCCTTCTAGCAACCCTAATTTCTTTAGCATTATTCTCCCCTAACCTTCTTGGAGACCCAGAAAATTTTACCCCAGCTAACCCATTAGTTACCCCTCCACATATTAAACCCGAATGATATTT-CTCTTTGCCTACGCCATCCTCCGATCTATTCCTAATAA
>11_FH_ch14
ATTATACTTCCGACATTTCTACAGCATTCTCATCAGTTGCCCATATCTGCCGAGATGTAAATTATGGCTGATTAATTCGTAATATGCACGCCAACGGGGCCTCTTTCTTCTTTATTTGTATTTATCTTCACATTGGACGAGGCTTATATTACGGTTCATACCTTTATAAAGAAACATGAAACGTAGGTGTTATCCTTCTTCTCTTAGTTATAATAACTGCCTTTGTTGGTTATGTTCTTCCCTGAGGACAAATATCCTTCTGAGGGGCTACCGTTATTACCAATCTCCTGTCCGCCGTCCCTTACGTAGGGGATGCACTAGTACAATGAATCTGAGGTGGCTTCTCAGTTGACAATGCTACATTAACCCGGTTCTTTGCCTTCCATTTCCTCCTCCCATTTGTCGTAGCCGCTGCAACCATGGTCCACTTAATCTTTCTACATGAAACAGGATCTAATAATCCCACAGGCCTGAACTCTGATGCCGACAAAATTTCATTCCACCCTTACTTTTCTTACAAAGATATTCTAGGATTTGCCCTCCTTCTAGCAACCCTAATTTCTTTAGCATTATTCTCCCCTAACCTTCTTGGAGACCCAGAAAATTTTACCCCAGCTAACCCATTAGTTACCCCTCCACATATTAAACCCGAATGATATTTCCTCTTTGCCTACGCCATCCTCCGATCTATTCCTAACAA
>11_FH_ch15
ATTATACTTCCGACATTTCTACAGCATTCTCATCAGTTGCCCATATCTGCCGAGATGTAAATTATGGCTGACTAATTCGTAATATACACGCCAACGGGGCCTCTTTCTTCTTTATTTGTATTTATCTTCACATTGGACGAGGCTTATATTACGGTTCATACCTTTATAAAGAAACATGAAACGTAGGTGTTATCCTTCTTCTCTTAGTTATAATAACTGCCTTTGTTGGTTATGTTCTTCCCTGAGGACAAATATCCTTCTGAGGGGCCACCGTTATTACCAATCTCCTGTCCGCCGTCCCTTACGTAGGAGATGCACTGGTACAATGAATCTGAGGTGGCTTCTCAGTTGATAATGCTACATTAACCCGGTTCTTTGCCTTCCATTTCCTCCTCCCATTTGTCGTAGCCGCTGCAACCATGGTCCACTTAATTTTTCTACATGAAACAGGATCTAATAATCCCACAGGCCTGAACTCCGATGCCGACAAAATTTCATTCCACCCTTACTTTTCTTACAAAGATATTCTAGGATTTGCCCTCCTTCTAGCAACCCTAATTTCTTTAGCATTATTCTCTCCTAACCTTCTTGGAGATCCAGAAAATTTTACCCCAGCTAACCCATTAGTTACCCCTCCACATATTAAACCCGAATGATATTTCCTCTTTGCCTACGCCATCCTCCGATCTATTCCTAACAA
>11_FH_ch16
ATTATACTTCCGACATTTCTACAGCATTCTCATCAGTTGCCCATATCTGCCGAGATGTAAATTATGGCTGATTAATTCGTAATATGCACGCCAACGGGGCCTCTTTCTTCTTTATTTGTATTTATCTTCACATTGGACGAGGCTTATATTACGGTTCGTACCTTTATAAAGAAACATGAAACGTAGGTGTTATCCTTCTTCTCTTAGTTATAATAACTGCCTTTGTTGGTTATGTTCTTCCCTGAGGACAAATATCCTTCTGAGGGGCTACCGTTATTACCAATCTCCTGTCCGCCGTCCCTTACGTAGGGGATGCACTAGTACAATGAATCTGAGGTGGCTTCTCAGTTGACAATGCTACATTAACCCGGTTCTTTGCCTTCCATTTCCTCCTCCCATTTGTCGTAGCCGCTGCAACCATGGTCCACTTAATCTTTCTACATGAAACAGGATCTAATAATCCCACAGGCCTGAACTCTGATGCCGACAAAATTTCATTCCACCCTTACTTTTCTTACAAAGATATTCTAGGATTTGCCCTCCTTCTAGCAACCCTAATTTCTTTAGCATTATTCTCCCCTAACCTTCTTGGAGACCCAGAAAATTTTACCCCAGCTAACCCATTAGTTACCCCTCCACATATTAAACCCGAATGATATTTCCTCTTTGCCTACGCCATCCTCCGATCTATTCCTAACAA
>12_FH_ri01
ATTATACTTCCGACATTTCTACAGCATTCTCATCAGTTGCCCATATCTGCCGAGATGTAAATTATGGCTGATTAATTCGTAATATGCACGCCAACGGGGCCTCTTTCTTCTTTATTTGTATTTATCTTCACATTGGACGAGGCTTATATTACGGTTCATACCTTTATAAAGAAACATGAAACGTAGGTGTTATCCTTCTTCTCTTAGTTATAATAACTGCCTTTGTTGGTTATGTTCTTCCCTGAGGACAAATATCCTTCTGAGGGGCTACCGTTATTACCAACCTCCTGTCCGCCGTCCCTTACGTAGGGGATGCACTAGTACAATGAATCTGAGGTGGCTTCTCAGTTGACAATGCTACATTAACCCGATTCTTTGCCTTCCATTTCCTCCTCCCATTTGTCGTAGCCGCTGCAACCATGGTCCACTTAATCTTTCTACATGAAACAGGATCTAATAATCCCACAGGCCTGAACTCTGATGCCGACAAAATTTCATTCCACCCTTACTTTTCTTACAAAGATATTCTAGGATTTGCCCTCCTTCTAGCAACCCTAATTTCTTTAGCATTATTCTCCCCTAACCTTCTTGGAGACCCAGAAAATTTTACCCCAGCTAACCCATTAGTTACCCCTCCACATATTAAACCCGAATGATATTTTCTCTTTGCCTACGCCATCCTCCGATCTATTCCTAACAA
>12_FH_ri02
ATTATACTTCCGACATTTCTACAGCATTCTCATCAGTTGCCCATATCTGCCGAGATGTAAATTATGGCTGATTAATTCGTAATATGCACGCCAACGGGGCCTCTTTCTTCTTTATTTGTATTTATCTTCACATTGGACGAGGCTTATATTACGGTTCATACCTTTATAAAGAAACATGAAACGTAGGTGTTATCCTTCTTCTCTTAGTTATAATAACTGCCTTTGTTGGTTATGTTCTTCCCTGAGGACAAATATCCTTCTGAGGGGCTACCGTTATTACCAATCTCCTGTCCGCCGTCCCTTATGTAGGGGATGCACTAGTACAATGAATCTGAGGTGGCTTCTCAGTTGACAATGCTACATTAACCCGGTTCTTTGCCTTCCATTTCCTCCTCCCATTTGTCGTAGCCGCTGCAACCATGGTCCACTTAATCTTTCTACATGAAACAGGATCTAATAATCCCACAGGCCTGAACTCTGATGCCGACAAAATTTCATTCCACCCTTACTTTTCTTACAAAGATATTCTAGGATTTGCCCTCCTTCTAGCAACCCTAATTTCTTTAGCATTATTCTCCCCTAACCTTCTTGGAGACCCAGAAAATTTTACCCCAGCTAACCCATTAGTTACCCCTCCACATATTAAACCCGAATGATATTTCCTCTTTGCCTACGCCATCCTCCGATCTATTCCTAACAA
>12_FH_ri03
ATTATACTTCCGACATTTCTACAGCATTCTCATCAGTTGCCCATATCTGCCGAGATGTAAATTATGGCTGATTAATTCGTAATATGCACGCCAACGGGGCCTCTTTCTTCTTTATTTGTATTTATCTTCACATTGGACGAGGCTTATATTACGGTTCATACCTTTATAAAGAAACATGAAATGTAGGTGTTATCCTTCTTCTCTTAGTTATAATAACTGCCTTTGTTGGTTATGTTCTTCCCTGAGGACAAATATCCTTCTGAGGGGCTACCGTTATTACCAATCTCCTGTCCGCCGTCCCTTACGTAGGGGATGCACTAGTACAATGAATCTGAGGTGGCTTCTCAGTTGACAATGCTACATTAACCCGGTTCTTTGCCTTCCATTTCCTCCTCCCATTTGTCGTAGCCGCTGCAACCATGGTCCACTTAATCTTTCTACATGAAACAGGATCTAATAATCCCACAGGCCTGAACTCTGATGCCGACAAAATTTCATTCCACCCTTACTTTTCTTACAAAGATATTCTAGGATTTGCCCTCCTTCTAGCAACCCTAATTTCTTTAGCATTATTCTCCCCTAACCTTCTTGGAGACCCAGAAAATTTTACCCCAGCTAACCCATTAGTTACCCCTCCACATATTAAACCCGAATGATATTTCCTCTTTGCCTACGCCATCCTCCGATCTATTCCTAACAA
>12_FH_ri04
ATTATACTTCCGACATTTCTACAGCATTCTCATCAGTTGCCCACATCTGCCGAGATGTAAATTATGGCTGATTAATTCGTAATATGCACGCCAACGGGGCCTCTTTCTTCTTTATTTGTATTTATCTTCACATTGGACGAGGCTTATATTACGGTTCATACCTTTATAAAGAAACATGAAACGTAGGTGTTATCCTTCTTCTCTTAGTTATAATAACTGCCTTTGTTGGTTATGTTCTTCCCTGAGGACAAATATCCTTCTGAGGGGCTACCGTTATTACCAATCTCCTGTCCGCCGTCCCTTACGTAGGGGATGCACTAGTACAATGAATCTGAGGTGGCTTCTCAGTTGACAATGCTACATTAACCCGGTTCTTTGCCTTCCATTTCCTCCTCCCATTTGTCGTAGCCGCTGCAACCATGGTCCACTTAATCTTTCTACATGAAACAGGATCTAATAATCCCACAGGCCTGAACTCTGATGCCGACAAAATTTCATTCCACCCTTACTTTTCTTACAAAGATATTCTAGGATTTGCCCTCCTTCTAGCAACCCTAATTTCTTTAGCATTATTCTCCCCTAACCTTCTTGGAGACCCAGAAAATTTTACCCCAGCTAACCCATTAGTTACCCCTCCACATATTAAACCCGAATGATATTTCCTCTTTGCCTACGCCATCCTCCGATCTATTCCTAACAA
>12_FH_ri05
ATTATACTTCCGACATTTCTACAGCATTCTCATCAGTTGCCCATATCTGCCGAGATGTAAATTATGGCTGATTAATTCGTAATATGCACGCCAACGGGGCCTCTTTCTTCTTTATTTGTATTTATCTTCACATTGGACGAGGCTTATATTACGGTTCATACCTTTATAAAGAAACATGAAACGTAGGTGTTATCCTTCTTCTCTTAGTTATAATAACTGCCTTTGTTGGTTATGTTCTTCCCTGAGGACAAATATCCTTCTGAGGGGCTACCGTTATTACCAATCTCCTGTCCGCCGTCCCTTACGTAGGGGATGCACTAGTACAATGAATCTGAGGTGGCTTCTCAGTTGACAATGCTACATTAACCCGGTTCTTTGCCTTCCATTTCCTCCTCCCATTTGTCGTAGCCGCTGCAACCATGGTCCACTTAATCTTTCTACATGAAACAGGATCTAATAATCCCACAGGCCTGAACTCTGATGCCGACAAAATTTCATTCCACCCTTACTTTTCTTACAAAGATATTCTAGGATTTGCCCTCCTTCTAGCAACCCTAATTTCTTTAGCATTATTCTCCCCTAACCTTCTTGGAGACCCAGAAAATTTTACCCCAGCTAACCCATTAGTTACCCCTCCACATATTAAACCCGAATGATATTTCCTCTTTGCCTACGCCATCCTCCGATCTATTCCTAACAA
>12_FH_ri06
ATTATACTTCCGACATTTCTACAGCATTCTCATCAGTTGCCCATATCTGCCGAGATGTAAATTATGGCTGATTAATTCGTAATATGCACGCCAACGGGGCCTCTTTCTTCTTTATTTGTATTTATCTTCACATTGGACGAGGCTTATATTACGGTTCATACCTTTATAAAGAAACATGAAACGTAGGTGTTATCCTTCTTCTCTTAGTTATAATAACTGCCTTTGTTGGTTATGTTCTTCCCTGAGGACAAATATCCTTCTGAGGGGCTACCGTTATTACCAATCTCCTGTCCGCCGTCCCTTACGTAGGGGATGCACTAGTACAATGAATCTGAGGTGGCTTCTCAGTTGACAATGCTACATTAACCCGGTTCTTTGCCTTCCATTTCCTCCTCCCATTTGTCGTAGCCGCTGCAACCATGGTCCACTTAATCTTTCTACATGAAACAGGATCTAATAATCCCACAGGCCTGAACTCTGATGCCGACAAAATTTCATTCCACCCTTACTTTTCTTACAAAGATATTCTAGGATTTGCCCTCCTTCTAGCAACCCTAATTTCTTTAGCATTATTCTCCCCTAACCTTCTTGGAGACCCAGAAAATTTTACCCCAGCTAACCCATTAGTTACCCCTCCACATATTAAACCCGAATGATATTTCCTCTTTGCCTACGCCATCCTCCGATCTATTCCTAACAA
>12_FH_ri07
ATTATACTTCCGACATTTCTACAGCATTCTCATCAGTTGCCCACATCTGCCGAGATGTAAATTATGGCTGATTAATTCGTAATATGCACGCCAACGGGGCCTCTTTCTTCTTTATTTGTATTTATCTTCACATTGGACGAGGCTTATATTACGGTTCATACCTTTATAAAGAAACATGAAACGTAGGTGTTATCCTTCTTCTCTTAGTTATAATAACTGCCTTTGTTGGTTATGTTCTTCCCTGAGGACAAATATCCTTCTGAGGGGCTACCGTTATTACCAATCTCCTGTCCGCCGTCCCTTACGTAGGGGATGCACTAGTACAATGAATCTGAGGTGGCTTCTCAGTTGACAATGCTACATTAACCCGGTTCTTTGCCTTCCATTTCCTCCTCCCATTTGTCGTAGCCGCTGCAACCATGGTCCACTTAATCTTTCTACATGAAACAGGATCTAATAATCCCACAGGCCTGAACTCTGATGCCGACAAAATTTCATTCCACCCTTACTTTTCTTACAAAGATATTCTAGGATTTGCCCTCCTTCTAGCAACCCTAATTTCTTTAGCATTATTCTCCCCTAACCTTCTTGGAGACCCAGAAAATTTTACCCCAGCTAACCCATTAGTTACCCCTCCACATATTAAACCCGAATGATATTTCCTCTTTGCCTACGCCATCCTCCGATCTATTCCTAACAA
>12_FH_ri08
ATTATACTTCCGACATTTCTACAGCATTCTCATCAGTTGCCCATATCTGCCGAGATGTAAATTATGGCTGATTAATTCGTAATATGCACGCCAACGGGGCCTCTTTCTTCTTTATTTGTATTTATCTTCACATTGGACGAGGCTTATATTACGGTTCATACCTTTATAAAGAAACATGAAACGTAGGTGTTATCCTTCTTCTCTTAGTTATAATAACTGCCTTTGTTGGTTATGTTCTTCCCTGAGGACAAATATCCTTCTGAGGGGCTACCGTTATTACCAACCTCCTGTCCGCCGTCCCTTACGTAGGGGATGCACTAGTACAATGAATCTGAGGTGGCTTCTCAGTTGACAATGCTACATTAACCCGATTCTTTGCCTTCCATTTCCTCCTCCCATTTGTCGTAGCCGCTGCAACCATGGTCCACTTAATCTTTCTACATGAAACAGGATCTAATAATCCCACAGGCCTGAACTCTGATGCCGACAAAATTTCATTCCACCCTTACTTTTCTTACAAAGATATTCTAGGATTTGCCCTCCTTCTAGCAACCCTAATTTCTTTAGCATTATTCTCCCCTAACCTTCTTGGAGACCCAGAAAATTTTACCCCAGCTAACCCATTAGTTACCCCTCCACATATTAAACCCGAATGATATTTTCTCTTTGCCTACGCCATCCTCCGATCTATTCCTAACAA
>12_FH_ri09
ATTATACTTCCGACATTTCTACAGCATTCTCATCAGTTGCCCATATCTGCCGAGATGTAAATTATGGCTGATTAATTCGTAATATGCACGCCAACGGGGCCTCTTTCTTCTTTATTTGTATTTATCTTCACATTGGACGAGGCTTATATTACGGTTCATACCTTTATAAAGAAACATGAAACGTAGGTGTTATCCTTCTTCTCTTAGTTATAATAACTGCCTTTGTTGGTTATGTTCTTCCCTGAGGACAAATATCCTTCTGAGGGGCTACCGTTATTACCAATCTCCTGTCCGCCGTCCCTTATGTAGGGGATGCACTAGTACAATGAATCTGAGGTGGCTTCTCAGTTGACAATGCTACATTAACCCGGTTCTTTGCCTTCCATTTCCTCCTCCCATTTGTCGTAGCCGCTGCAACCATGGTCCACTTAATCTTTCTACATGAAACAGGATCTAATAATCCCACAGGCCTGAACTCTGATGCCGACAAAATTTCATTCCACCCTTACTTTTCTTACAAAGATATTCTAGGATTTGCCCTCCTTCTAGCAACCCTAATTTCTTTAGCATTATTCTCCCCTAACCTTCTTGGAGACCCAGAAAATTTTACCCCAGCTAACCCATTAGTTACCCCTCCACATATTAAACCCGAATGATATTTCCTCTTTGCCTACGCCATCCTCCGATCTATTCCTAACAA
>12_FH_ri10
ATTATACTTCCGACATTTCTACAGCATTCTCATCAGTTGCCCATATCTGCCGAGATGTAAATTATGGCTGATTAATTCGTAATATGCACGCCAACGGGGCCTCTTTCTTCTTTATTTGTATTTATCTTCACATTGGACGAGGCTTATATTACGGTTCATACCTTTATAAAGAAACATGAAACGTAGGTGTTATCCTTCTTCTCTTAGTTATAATAACTGCCTTTGTTGGTTATGTTCTTCCCTGAGGACAAATATCCTTCTGAGGGGCTACCGTTATTACCAATCTCCTGTCCGCCGTCCCTTACGTAGGGGATGCACTAGTACAATGAATCTGAGGTGGCTTCTCAGTTGACAATGCTACATTAACCCGGTTCTTTGCCTTCCATTTCCTCCTCCCATTTGTCGTAGCCGCTGCAACCATGGTCCACTTAATCTTTCTACATGAAACAGGATCTAATAATCCCACAGGCCTGAACTCTGATGCCGACAAAATTTCATTCCACCCTTACTTTTCTTACAAAGATATTCTAGGATTTGCCCTCCTTCTAGCAACCCTAATTTCTTTAGCATTATTCTCCCCTAACCTTCTTGGAGACCCAGAAAATTTTACCCCAGCTAACCCATTAGTTACCCCTCCACATATTAAACCCGAATGATATTTCCTCTTTGCCTACGCCATCCTCCGATCTATTCCTAACAA
>12_FH_ri11
ATTATACTTCCGACATTTCTACAGCATTCTCATCAGTTGCCCATATCTGCCGAGATGTAAATTATGGCTGATTAATTCGTAATATGCACGCCAACGGGGCCTCTTTCTTCTTTATTTGTATTTATCTTCACATTGGACGAGGCTTATATTACGGTTCATACCTTTATAAAGAAACATGAAATGTAGGTGTTATCCTTCTTCTCTTAGTTATAATAACTGCCTTTGTTGGTTATGTTCTTCCCTGAGGACAAATATCCTTCTGAGGGGCTACCGTTATTACCAATCTCCTGTCCGCCGTCCCTTACGTAGGGGATGCACTAGTACAATGAATCTGAGGTGGCTTCTCAGTTGACAATGCTACATTAACCCGGTTCTTTGCCTTCCATTTCCTCCTCCCATTTGTCGTAGCCGCTGCAACCATGGTCCACTTAATCTTTCTACATGAAACAGGATCTAATAATCCCACAGGCCTGAACTCTGATGCCGACAAAATTTCATTCCACCCTTACTTTTCTTACAAAGATATTCTAGGATTTGCCCTCCTTCTAGCAACCCTAATTTCTTTAGCATTATTCTCCCCTAACCTTCTTGGAGACCCAGAAAATTTTACCCCAGCTAACCCATTAGTTACCCCTCCACATATTAAACCCGAATGATATTTCCTCTTTGCCTACGCCATCCTCCGATCTATTCCTAACAA
>12_FH_ri12
ATTATACTTCCGACATTTCAACAGCATTCTCATCAGTTGCCCATATCTGCCGAGATGTAAATTATGGCTGATTAATTCGTAATATGCACGCCAACGGGGCCTCTTTCTTCTTTATTTGTATTTATCTTCACATTGGACGAGGCTTATATTACGGTTCATACCTTTATAAAGAAACATGAAACGTAGGTGTTATCCTTCTTCTCTTAGTTATAATAACTGCCTTTGTTGGTTATGTTCTTCCCTGAGGACAAATATCCTTCTGAGGGGCTACCGTTATTACCAATCTCCTGTCCGCCGTCCCTTACGTAGGGGATGCACTAGTACAATGAATCTGAGGTGGCTTCTCAGTTGACAATGCTACATTAACCCGGTTCTTTGCCTTCCATTTCCTCCTCCCATTTGTCGTAGCCGCTGCAACCATGGTCCACTTAATCTTTCTACATGAAACAGGATCTAATAATCCCACAGGCCTGAACTCTGATGCCGACAAAATTTCATTCCACCCTTACTTTTCTTACAAAGATATTCTAGGATTTGCCCTCCTTCTAGCAACCCTAATTTCTTTAGCATTATTCTCCCCTAACCTTCTTGGAGACCCAGAAAATTTTACCCCAGCTAACCCATTAGTTACCCCTCCACATATTAAACCCGAATGATATTTCCTCTTTGCCTACGCCATCCTCCGATCTATTCCTAACAA
>12_FH_ri13
ATTATACTTCCGACATTTCTACAGCATTCTCATCAGTTGCCCACATCTGCCGAGATGTAAATTATGGCTGATTAATTCGTAATATGCACGCCAACGGGGCCTCCTTCTTCTTTATTTGTATTTATCTTCACATTGGACGAGGCTTATATTACGGTTCATACCTTTATAAAGAAACATGAAACGTAGGTGTTATCCTTCTTCTCTTAGTTATAATAACTGCCTTTGTTGGTTATGTTCTTCCCTGAGGACAAATATCCTTCTGAGGGGCTACCGTTATTACCAATCTCCTGTCCGCCGTCCCTTACGTAGGGGATGCACTAGTACAATGAATCTGAGGTGGCTTCTCAGTTGACAATGCTACATTAACCCGGTTCTTTGCCTTCCATTTCCTCCTCCCATTTGTCGTAGCCGCTGCAACCATGGTACACTTAATCTTTCTACATGAAACAGGATCTAATAATCCCACAGGCCTGAACTCTGATGCCGACAAAATTTCATTCCACCCTTACTTTTCTTACAAAGATATTCTAGGATTTGCCCTCCTTCTAGCAACCCTAATTTCTTTAGCATTATTCTCCCCTAACCTTCTTGGAGACCCAGAAAATTTTACCCCAGCTAACCCATTAGTTACCCCTCCACATATTAAACCCGAATGATATTTCCTCTTTGCCTACGCCATCCTCCGATCTATTCCTAACAA
>12_FH_ri14
ATTATACTTCCGACATTTCTACAGCATTCTCATCAGTTGCCCATATCTGCCGAGATGTAAATTATGGCTGATTAATTCGTAATATGCACGCCAACGGGGCCTCTTTCTTCTTTATTTGTATTTATCTTCACATTGGACGAGGCTTATATTACGGTTCATACCTTTATAAAGAAACATGAAACGTAGGTGTTATTCTTCTTCTCTTAGTTATAATAACTGCCTTTGTTGGTTATGTTCTTCCCTGAGGACAAATATCCTTCTGAGGGGCTACCGTTATTACCAATCTCCTGTCCGCCGTCCCATACGTAGGGGATGCACTAGTACAATGAATCTGAGGTGGCTTCTCAGTTGACAATGCTACATTAACCCGGTTCTTTGCCTTCCATTTCCTCCTCCCATTTGTCGTAGCCGCTGCAACCATGGTCCACTTAATCTTTCTACATGAAACAGGATCTAATAATCCCACAGGCCTGAACTCTGATGCCGACAAAATCTCATTCCACCCTTACTTTTCTTACAAAGATATTCTAGGATTTGCCCTCCTTCTAGCAACCCTAATTTCTTTAGCATTATTCTCCCCTAACCTTCTTGGAGACCCAGAAAATTTTACCCCAGCTAACCCATTAGTTACCCCTCCACATATTAAACCCGAATGATATTTCCTCTTTGCCTACGCCATCCTCCGATCTATTCCTAACAA
>12_FH_ri15
ATTATACTTCCGACATTTCTACAGCATTCTCATCAGTTGCCCACATCTGCCGAGATGTAAATTATGGCTGATTAATTCGTAATATGCACGCCAACGGGGCCTCTTTCTTCTTTATTTGTATTTATCTTCACATTGGACGAGGCTTATATTACGGTTCATACCTTTATAAAGAAACATGAAACGTAGGTGTTATCCTTCTTCTCTTAGTTATAATAACTGCCTTTGTTGGTTATGTTCTTCCCTGAGGACAAATATCCTTCTGAGGGGCTACCGTTATTACCAATCTCCTGTCCGCCGTCCCTTACGTAGGGGATGCACTAGTACAATGAATCTGAGGTGGCTTCTCAGTTGACAATGCTACATTAACCCGGTTCTTTGCCTTCCATTTCCTCCTCCCATTTGTCGTAGCCGCTGCAACCATGGTCCACTTAATCTTTCTACATGAAACAGGATCTAATAATCCCACAGGCCTGAACTCTGATGCCGACAAAATTTCATTCCACCCTTACTTTTCTTACAAAGATATTCTAGGATTTGCTCTCCTTCTAGCAACCCTAATTTCTTTAGCATTATTCTCCCCTAACCTTCTTGGAGACCCAGAAAATTTTACCCCAGCTAACCCATTAGTTACCCCTCCACATATTAAACCCGAATGATATTTCCTCTTTGCCTACGCCATCCTCCGATCTATTCCTAACAA
>13_FH_si01
ATTATACTTCCGACATTTCTACAGCATTCTCATCAGTTGCCCACATCTGCCGAGATGTAAATTATGGCTGATTAATTCGTAATATGCACGCCAACGGGGCCTCTTTCTTCTTTATTTGTATTTATCTTCACATTGGACGAGGCTTATATTACGGTTCATACCTTTATAAAGAAACATGAAACGTAGGTGTTATCCTTCTTCTCTTAGTTATAATAACTGCCTTTGTTGGTTATGTTCTTCCCTGAGGACAAATATCCTTCTGAGGGGCTACCGTTATTACCAATCTCCTGTCCGCCGTCCCTTACGTAGGGGATGCACTAGTACAATGAATCTGAGGTGGCTTCTCAGTTGACAATGCTACATTAACCCGGTTCTTTGCCTTCCATTTCCTCCTCCCATTTGTCGTAGCCGCTGCAACCATGGTCCACTTAATCTTTCTACATGAAACAGGATCTAATAATCCCACAGGCCTGAACTCTGATGCCGACAAAATTTCATTCCACCCTTACTTTTCTTACAAAGATATTCTAGGATTTGCCCTCCTTCTAGCAACCCTAATTTCTTTAGCATTATTCTCCCCTAACCTTCTTGGAGACCCAGAAAATTTTACCCCAGCTAACCCATTAGTTACCCCTCCACATATTAAACCCGAATGATATTTCCTCTTTGCCTACGCCATCCTCCGATCTATTCCTAACAA
>13_FH_si02
ATTATACTTCCGACATTTCTACAGCATTCTCATCAGTTGCCCACATCTGCCGAGATGTAAATTATGGCTGATTAATTCGTAATATGCACGCCAACGGGGCCTCTTTCTTCTTTATTTGTATTTATCTTCACATTGGACGAGGCTTATATTACGGTTCATACCTTTATAAAGAAACATGAAACGTAGGTGTTATCCTTCTTCTCTTAGTTATAATAACTGCCTTTGTTGGTTATGTTCTTCCCTGAGGACAAATATCCTTCTGAGGGGCTACCGTTATTACCAATCTCCTGTCCGCCGTCCCTTACGTAGGGGATGCACTAGTACAATGAATCTGAGGTGGCTTCTCAGTTGACAATGCTACATTAACCCGGTTCTTTGCCTTCCATTTCCTCCTCCCATTTGTCGTAGCCGCTGCAACCATGGTCCACTTAATCTTTCTACATGAAACAGGATCTAATAATCCCACAGGCCTGAACTCTGATGCCGACAAAATTTCATTCCACCCTTACTTTTCTTACAAAGATATTCTAGGATTTGCCCTCCTTCTAGCAACCCTAATTTCTTTAGCATTATTCTCCCCTAACCTTCTTGGAGACCCAGAAAATTTTACCCCAGCTAACCCATTAGTTACCCCTCCACATATTAAACCCGAATGATATTTCCTCTTTGCCTACGCCATCCTCCGATCTATTCCTAACAA
>13_FH_si03
ATTATACTTCCGACATTTCTACAGCATTCTCATCAGTTGCCCACATCTGCCGAGATGTAAATTATGGCTGATTAATTCGTAATATGCACGCCAACGGGGCCTCTTTCTTCTTTATTTGTATTTATCTTCACATTGGACGAGGCTTATATTACGGTTCATACCTTTATAAAGAAACATGAAACGTAGGTGTTATCCTTCTTCTCTTAGTTATAATAACTGCCTTTGTTGGTTATGTTCTTCCCTGAGGACAAATATCCTTCTGAGGGGCTACCGTTATTACCAATCTCCTGTCCGCCGTCCCTTACGTAGGGGATGCACTAGTACAATGAATCTGAGGTGGCTTCTCAGTTGACAATGCTACATTAACCCGGTTCTTTGCCTTCCATTTCCTCCTCCCATTTGTCGTAGCCGCTGCAACCATGGTCCACTTAATCTTTCTACATGAAACAGGATCTAATAATCCCACAGGCCTGAACTCTGATGCCGACAAAATTTCATTCCACCCTTACTTTTCTTACAAAGATATTCTAGGATTTGCCCTCCTTCTAGCAACCCTAATTTCTTTAGCATTATTCTCCCCTAACCTTCTTGGAGACCCAGAAAATTTTACCCCAGCTAACCCATTAGTTACCCCTCCACATATTAAACCCGAATGATATTTCCTCTTTGCCTACGCCATCCTCCGATCTATTCCTAACAA
>13_FH_si04
ATTATACTTCCGACATTTCTACAGCATTCTCATCAGTTGCCCACATCTGCCGAGATGTAAATTATGGCTGATTAATTCGTAATATGCACGCCAACGGGGCCTCTTTCTTCTTTATTTGTATTTATCTTCACATTGGACGAGGCTTATATTACGGTTCATACCTTTATAAAGAAACATGAAACGTAGGTGTTATCCTTCTTCTCTTAGTTATAATAACTGCCTTTGTTGGTTATGTTCTTCCCTGAGGACAAATATCCTTCTGAGGGGCTACCGTTATTACCAATCTCCTGTCCGCCGTCCCTTACGTAGGGGATGCACTAGTACAATGAATCTGAGGTGGCTTCTCAGTTGACAATGCTACATTAACCCGGTTCTTTGCCTTCCATTTCCTCCTCCCATTTGTCGTAGCCGCTGCAACCATGGTCCACTTAATCTTTCTACATGAAACAGGATCTAATAATCCCACAGGCCTGAACTCTGATGCCGACAAAATTTCATTCCACCCTTACTTTTCTTACAAAGATATTCTAGGATTTGCCCTCCTTCTAGCAACCCTAATTTCTTTAGCATTATTCTCCCCTAACCTTCTTGGAGACCCAGAAAATTTTACCCCAGCTAACCCATTAGTTACCCCTCCACATATTAAACCCGAATGATATTTCCTCTTTGCCTACGCCATCCTCCGATCTATTCCTAACAA
>13_FH_si05
ATTATACTTCCGACATTTCTACAGCATTCTCATCAGTTGCCCACATCTGCCGAGATGTAAATTATGGCTGATTAATTCGTAATATGCACGCCAACGGGGCCTCTTTCTTCTTTATTTGTATTTATCTTCACATTGGACGAGGCTTATATTACGGTTCATACCTTTATAAAGAAACATGAAACGTAGGTGTTATCCTTCTTCTCTTAGTTATAATAACTGCCTTTGTTGGTTATGTTCTTCCCTGAGGACAAATATCCTTCTGAGGGGCTACCGTTATTACCAATCTCCTGTCTGCCGTCCCTTACGTAGGGGATGCACTAGTACAATGAATCTGAGGTGGCTTCTCAGTTGACAATGCTACATTAACCCGGTTCTTTGCCTTCCATTTCCTCCTCCCATTTATCGTAGCCGCTGCAACCATGGTCCACTTAATCTTTCTACATGAAACAGGATCTAATAACCCCACAGGCCTGAACTCTGATGCCGACAAAATTTCATTCCACCCTTACTTTTCTTACAAAGATATTCTAGGATTTGCCCTCCTTCTAGCAACCCTTATTTCTTTAGCATTATTCTCCCCTAACCTTCTTGGAGACCCAGAAAATTTTACCCCAGCTAACCCATTAGTTACCCCTCCGCATATTAAACCCGAATGATATTTCCTCTTTGCCTACGCCATCCTCCGATCTATTCCTAACAA
>13_FH_si06
ATTATACTTCCGACATTTCTACAGCATTCTCATCAGTTGCCCACATCTGCCGAGATGTAAATTATGGCTGATTAATTCGTAATATGCACGCCAACGGGGCCTCTTTCTTCTTTATTTGTATTTATCTTCACATTGGACGAGGCTTATATTACGGTTCATACCTTTATAAAGAAACATGAAACGTAGGTGTTATCCTTCTTCTCTTAGTTATAATAACTGCCTTTGTTGGTTATGTTCTTCCCTGAGGACAAATATCCTTCTGAGGGGCTACCGTTATTACCAATCTCCTGTCCGCCGTCCCTTACGTAGGGGATGCACTAGTACAATGAATCTGAGGTGGCTTCTCAGTTGACAATGCTACATTAACCCGGTTCTTTGCCTTCCATTTCCTCCTCCCATTTGTCGTAGCCGCTGCAACCATGGTCCACTTAATCTTTCTACATGAAACAGGATCTAATAATCCCACAGGCCTCAACTCTGATGCCGACAAAATTTCATTCCACCCTTACTTTTCTTACAAAGATATTCTAGGATTTGCCCTCCTTCTAGCAACCCTAATTTCTTTAGCATTATTCTCCCCTAACCTTCTTGGAGACCCAGAAAATTTTACCCCAGCTAACCCATTAGTTACCCCTCCACATATTAAACCCGAATGATATTTCCTCTTTGCCTACGCCATCCTCCGATCTATTCCTAATAA
>13_FH_si07
ATTATACTTCCGACATTTCTACAGCATTCTCATCAGTTGCCCACATCTGCCGAGATGTAAATTATGGCTGATTAATTCGTAATATGCACGCCAACGGGGCCTCTTTCTTCTTTATTTGTATTTATCTTCACATTGGACGAGGCCTATATTACGGTTCATACCTTTATAAAGAAACATGAAACGTAGGTGTTATCCTTCTTCTCTTAGTTATAATAACTGCCTTTGTTGGTTATGTTCTTCCCTGAGGACAAATATCCTTCTGAGGGGCTACCGTTATTACCAATCTCCTGTCCGCCGTCCCTTACGTAGGGGATGCACTAGTACAATGAATCTGAGGTGGCTTCTCAGTTGACAATGCTACATTAACCCGGTTCTTTGCCTTCCATTTCCTCCTCCCATTTGTCGTAGCCGCTGCAACCATGGTCCACTTAATCTTTCTACATGAAACAGGATCTAATAATCCCACAGGCCTGAACTCTGATGCCGACAAAATTTCATTCCACCCTTACTTTTCTTACAAAGACATTCTAGGATTTGCCCTCCTTCTAGCAACCCTAATTTCTTTAGCATTATTCTCCCCTAACCTTCTTGGAGACCCAGAAAATTTTACCCCAGCTAACCCATTAGTTACCCCTCCACATATTAAACCCGAATGATATTTCCTCTTTGCCTACGCCATCCTCCGATCTATTCCTAACAA
>13_FH_si08
ATTATACTTCCGACATTTCTACAGCATTCTCATCAGTTGCCCACATCTGCCGAGATGTAAATTATGGCTGATTAATTCGTAATATGCACGCCAACGGGGCTTCTTTCTTCTTTATTTGTATTTATCTTCACATTGGACGAGGCTTATATTACGGTTCATACCTTTATAAAGAAACATGAAACGTAGGTGTTATCCTTCTTCTCTTAGTTATAATAACTGCCTTTGTTGGTTATGTTCTTCCCTGAGGACAAATATCCTTCTGAGGGGCTACCGTTATTACCAATCTCCTGTCCGCCGTCCCTTACGTAGGGGATGCACTAGTACAATGAATCTGAGGTGGCTTCTCAGTTGACAATGCTACATTAACCCGGTTCTTTGCCTTCCATTTCCTCCTCCCATTTGTCGTAGCCGCTGCAACCATGGTCCACTTAATCTTTCTACATGAAACAGGATCTAATAATCCCACAGGCCTGAACTCTGATGCCGACAAAATTTCATTCCACCCTTACTTTTCTTACAAAGATATTCTAGGATTTGCCCTCCTTCTAGCAACCCTAATTTCTTTAGCATTATTCTCCCCTAACCTTCTTGGAGACCCAGAAAATTTTACCCCAGCTAACCCATTAGTTACCCCTCCACATATTAAACCCGAATGATATTTCCTCTTTGCCTACGCCATCCTCCGATCTATTCCTAACAA
>13_FH_si09
ATTATACTTCCGACATTTCTACAGCATTCTCATCAGTTGCCCACATCTGCCGAGATGTAAATTATGGCTGATTAATTCGTAATATGCACGCCAACGGGGCCTCTTTCTTCTTTATTTGTATTTATCTTCACATTGGACGAGGCTTATATTACGGTTCATACCTTTATAAAGAAACATGAAACGTAGGTGTTATCCTTCTTCTCTTAGTTATAATAACTGCCTTTGTTGGTTATGTTCTTCCCTGAGGACAAATATCCTTCTGAGGGGCTACCGTTATTACCAATCTCCTGTCCGCCGTCCCTTACGTAGGGGATGCACTAGTACAATGAATCTGAGGTGGCTTCTCAGTTGACAATGCTACATTAACCCGGTTCTTTGCCTTCCATTTCCTCCTCCCATTTGTCGTAGCCGCTGCAACCATGGTCCACTTAATCTTTCTACATGAAACAGGATCTAATAATCCCACAGGCCTGAACTCTGATGCCGACAAAATTTCATTCCACCCTTACTTTTCTTACAAAGATATTCTAGGATTTGCCCTCCTTCTAGCAACCCTAATTTCTTTAGCATTATTCTCCCCTAACCTTCTTGGAGACCCAGAAAATTTTACCCCAGCTAACCCATTAGTTACCCCTCCACATATTAAACCCGAATGATATTTCCTCTTTGCCTACGCCATCCTCCGATCTATTCCTAACAA
>13_FH_si10
ATTATACTTCCGACATTTCTACAGCATTCTCATCAGTTGCCCACATCTGCCGAGATGTAAATTATGGCTGATTAATTCGTAATATGCACGCCAACGGGGCCTCTTTCTTCTTTATTTGTATTTATCTTCACATTGGACGAGGCTTATATTACGGTTCATACCTTTATAAAGAAACATGAAACGTAGGTGTTATCCTTCTTCTCTTAGTTATAATAACTGCCTTTGTTGGTTATGTTCTTCCCTGAGGACAAATATCCTTCTGAGGGGCTACCGTTATTACCAATCTCCTGTCCGCCGTCCCTTACGTAGGGGATGCACTAGTACAATGAATCTGAGGTGGCTTCTCAGTTGACAATGCTACATTAACCCGGTTCTTTGCCTTCCATTTCCTCCTCCCATTTGTCGTAGCCGCTGCAACCATGGTCCACTTAATCTTTCTACATGAAACAGGATCTAATAATCCCACAGGCCTGAACTCTGATGCCGACAAAATTTCATTCCACCCTTACTTTTCTTACAAAGATATTCTAGGATTTGCCCTCCTTCTAGCAACCCTAATTTCTTTAGCATTATTCTCCCCTAACCTTCTTGGAGACCCAGAAAATTTTACCCCAGCTAACCCATTAGTTACCCCTCCACATATTAAACCCGAATGATATTTCCTCTTTGCCTACGCCATCCTCCGATCTATTCCTAACAA
>13_FH_si11
ATTATACTTCCGACATTTCTACAGCATTCTCATCAGTTGCCCACATCTGCCGAGATGTAAATTATGGCTGATTAATTCGTAATATGCACGCCAACGGGGCCTCTTTCTTCTTTATTTGTATTTATCTTCACATTGGACGAGGCTTATATTACGGTTCATACCTTTATAAAGAAACATGAAACGTAGGTGTTATCCTTCTTCTCTTAGTTATAATAACTGCCTTTGTTGGTTATGTTCTTCCCTGAGGACAAATATCCTTCTGAGGGGCTACCGTTATTACCAATCTCCTGTCCGCCGTCCCTTACGTAGGGGATGCACTAGTACAATGAATCTGAGGTGGCTTCTCAGTTGACAATGCTACATTAACCCGGTTCTTTGCCTTCCATTTCCTCCTCCCATTTGTCGTAGCCGCTGCAACCATGGTCCACTTAATCTTTCTACATGAAACAGGATCTAATAATCCCACAGGCCTGAACTCTGATGCCGACAAAATTTCATTCCACCCTTACTTTTCTTACAAAGATACTCTAGGATTTGCCCTCCTTCTAGCAACCCTAATTTCTTTAGCATTATTCTCCCCTAACCTTCTTGGAGACCCAGAAAATTTTACCCCAGCTAACCCATTAGTTACCCCTCCACATATTAAACCCGAATGATATTTCCTCTTTGCCTACGCCATCCTCCGATCTATTCCTAACAA
>13_FH_si12
ATTATACTTCCGACATTTCTACAGCATTCTCATCAGTTGCCCACATCTGCCGAGATGTAAATTATGGCTGATTAATTCGTAATATGCACGCCAACGGGGCCTCTTTCTTCTTTATTTGTATTTATCTTCACATTGGACGAGGCTTATATTACGGTTCATACCTTTATAAAGAAACATGAAACGTAGGTGTTATCCTTCTTCTCTTAGTTATAATAACTGCCTTTGTTGGTTATGTTCTTCCCTGAGGACAAATATCCTTCTGAGGGGCTACCGTTATTACCAATCTCCTGTCCGCCGTCCCTTACGTAGGGGATGCACTAGTACAATGAATCTGAGGTGGCTTCTCAGTTGACAATGCTACATTAACCCGGTTCTTCGCCTTCCATTTCCTCCTCCCATTTGTCGTAGCCGCTGCAACCATGGTCCACTTAATCTTTCTACATGAAACAGGATCTAATAATCCCACAGGCCTGAACTCTGATGCCGACAAAATTTCATTCCACCCTTACTTTTCTTACAAAGATATTCTAGGATTTGCCCTCCTTCTAGCAACCCTAATTTCTTTAGCATTATTCTCCCCTAACCTTCTTGGAGACCCAGAAAATTTTACCCCAGCTAACCCATTAGTTACCCCTCCACATATTAAACCCGAATGATATTTCCTCTTTGCCTACGCCATCCTCCGATCTATTCCTAATAA
>13_FH_si13
ATTATACTTCCGACATTTCTACAGCATTCTCATCAGTTGCCCACATCTGCCGAGATGTAAATTATGGCTGATTAATTCGTAATATGCACGCCAACGGGGCCTCTTTCTTCTTTATTTGTATTTATCTTCACATTGGACGAGGCTTATATTACGGTTCATACCTTTATAAAGAAACATGAAACGTAGGTGTTATCCTTCTTCTCTTAGTTATAATAACTGCCTTTGTTGGTTATGTTCTTCCCTGAGGACAAATATCCTTCTGAGGGGCTACCGTTATTACCAATCTCCTGTCCGCCGTCCCTTACGTAGGGGATGCACTAGTACAATGAATCTGAGGTGGCTTCTCAGTTGACAATGCTACATTAACCCGGTTCTTTGCCTTCCATTTCCTCCTCCCATTTGTCGTAGCCGCTGCAACCATGGTCCACTTAATCTTTCTACATGAAACAGGATCTAATAATCCCACAGGCTTGAACTCTGATGCCGACAAAATTTCATTCCACCCTTACTTTTCTTACAAAGATATTCTAGGATTTGCCCTCCTTCTAGCAACCCTAATTTCTTTAGCATTATTCTCCCCTAACCTTCTTGGAGACCCAGAAAATTTTACCCCAGCTAACCCATTAGTTACCCCTCCACATATTAAACCCGAATGATATTTCCTCTTTGCCTACGCCATCCTCCGATCTATTCCTAACAA
>13_FH_si14
ATTATACTTCCGACATTTCTACAGCATTCTCATCAGTTGCCCACATCTGCCGAGATGTAAATTATGGCTGATTAATTCGTAATATGCACGCCAACGGGGCCTCTTTCTTCTTTATTTGTATTTATCTTCACATTGGACGAGGCTTATATTACGGTTCATACCTTTATAAAGAAACATGAAACGTAGGTGTTATCCTTCTTCTCTTAGTTATAATAACTGCCTTTGTTGGTTATGTTCTTCCCTGAGGACAAATATCCTTCTGAGGGGCTACCGTTATTACCAATCTCCTGTCCGCCGTCCCTTACGTAGGGGATGCACTAGTACAATGAATCTGAGGTGGCTTCTCAGTTGACAATGCTACATTAACCCGGTTCTTTGCCTTCCATTTCCTCCTCCCATTTGTCGTAGCCGCTGCAACCATGGTCCACTTAATCTTTCTACATGAAACAGGATCTAATAATCCCACAGGCCTGAACTCTGATGCCGACAAAATTTCATTCCACCCTTACTTTTCTTACAAAGATATTCTAGGATTTGCCCTCCTTCTAGCAACCCTAATTTCTTTAGCATTATTCTCCCCTAACCTTCTTGGAGACCCAGAAAATTTTACCCCAGCTAACCCATTAGTTACCCCTCCACATATTAAACCCGAATGATATTTTCTCTTTGCCTACGCCATCCTCCGATCTATTCCTAACAA
>13_FH_si15
ATTATACTTCCGACATTTCTACAGCATTCTCATCAGTTGCCCACATCTGCCGAGATGTAAATTATGGCTGATTAATTCGTAATATGCACGCCAACGGGGCCTCTTTCTTCTTTATTTGTATTTATCTTCACATTGGACGAGGCTTATATTACGGTTCATACCTTTATAAAGAAACATGAAACGTAGGTGTTATCCTTCTTCTCTTAGTTATAATAACTGCCTTTGTTGGTTATGTTCTTCCCTGAGGACAAATATCCTTCTGAGGGGCTACCGTTATTACCAATCTCCTGTCCGCCGTCCCTTACGTAGGGGATGCACTAGTACAATGAATCTGAGGTGGCTTCTCAGTTGACAATGCTACATTAACCCGGTTCTTTGCCTTCCATTTTCTCCTCCCATTTGTCGTAGCCGCTGCAACCATGGTCCACTTAATCTTTCTACATGAAACAGGATCTAATAATCCCACAGGCCTGAACTCTGATGCCGACAAAATTTCATTCCACCCTTACTTTTCTTACAAAGATATTCTAGGATTTGCCCTCCTTCTAGCAACCCTAATTTCTTTAGCATTATTCTCCCCTAACCTTCTTGGAGACCCAGAAAATTTTACCCCAGCTAACCCATTAGTTACCCCTCCACATATTAAACCCGAATGATATTTCCTCTTTGCCTACGCCATCCTCCGATCTATTCCTAACAA
>13_FH_si16
ATTATACTTCCGACATTTCTACAGCATTCTCATCAGTTGCCCACATCTGCCGAGATGTAAATTATGGCTGATTAATTCGTAATATGCACGCCAACGGGGCCTCTTTCTTCTTTATTTGTATTTATCTTCACATTGGACGAGGCTTATATTACGGTTCATACCTTTATAAAGAAACATGAAACGTAGGTGTTATCCTTCTTCTCTTAGTTATAATAACTGCCTTTGTTGGTTATGTTCTTCCCTGAGGACAAATATCCTTCTGAGGGGCTACCGTTATTACCAATCTCCTGTCCGCCGTCCCTTACGTAGGGGATGCACTAGTACAATGAATCTGAGGTGGCTTCTCAGTTGACAATGCTACATTAACCCGGTTCTTTGCCTTCCATTTCCTCCTCCCATTTGTCGTAGCCGCTGCAACCATGGTCCACTTAATCTTTCTACATGAAACAGGATCTAATAATCCCACAGGCCTGAACTCTGATGCCGACAAAATTTCATTCCACCCTTACTTTTCTTACAAAGATATTCTAGGATTTGCCCTCCTTCTAGCAACCCTAATTTCTTTAGCATTATTCTCCCCTAACCTTCTTGGAGACCCAGAAAATTTTACCCCAGCTAACCCATTAGTTACCCCCCCACATATTAAACCCGAATGATATTTCCTCTTTGCCTACGCCATCCTCCGATCTATTCCTAACAA
>14_FH_rf03
ATTATACTTCCGACATTTCTACAGCATTCTCATCAGTTGCCCATATCTGCCGAGATGTAAATTATGGCTGACTAATTCGTAATATACACGCCAACGGGGCCTCTTTCTTCTTTATTTGTATTTATCTTCACATTGGACGAGGCTTATATTACGGTTCATACCTTTATAAAGAAACATGAAACGTAGGTGTTATCCTTCTTCTCTTAGTTATAATAACTGCCTTTGTTGGTTATGTTCTTCCCTGAGGACAAATATCCTTCTGAGGGGCCACCGTTATTACCAATCTCCTGTCCGCCGTCCCTTACGTAGGAGATGCACTGGTACAATGAATCTGAGGTGGCTTCTCAGTTGATAATGCTACATTAACCCGGTTCTTTGCCTTCCATTTCCTCCTCCCATTTGTCGTAGCCGCTGCAACCATGGTCCACTTAATTTTTCTACATGAAACAGGATCTAATAATCCCACAGGCCTGAACTCCGATGCCGACAAAATTTCATTCCACCCTTACTTTTCTTACAAAGATATTCTAGGATTTGCCCTCCTTCTAGCAACCCTAATTTCTTTAGCATTATTCTCTCCTAACCTTCTTGGAGATCCAGAAAATTTTACCCCAGCTAACCCATTAGTTACCCCTCCACATATTAAACCCGAATGATATTTCCTCTTTGCCTACGCCATCCTCCGATCTATTCCTAACAA
>14_FH_rf04
ATTATACTTCCGACATTTCTACAGCATTCTCATCAGTTGCCCATATCTGCCGAGATGTAAATTATGGCTGACTAATTCGTAATATACACGCCAACGGGGCCTCTTTCTTCTTTATTTGTATTTATCTTCACATTGGACGAGGCTTATATTACGGTTCATACCTTTATAAAGAAACATGAAACGTAGGTGTTATCCTTCTTCTCTTAGTTATAATAACTGCCTTTGTTGGTTATGTTCTTCCCTGAGGACAAATATCCTTCTGAGGGGCCACCGTTATTACCAATCTCCTGTCCGCCGTCCCTTACGTAGGAGATGCACTGGTACAATGAATCTGAGGTGGCTTCTCAGTTGATAATGCTACATTAACCCGGTTCTTTGCCTTCCATTTCCTCCTCCCATTTGTCGTAGCCGCTGCAACCATGGTCCACTTAATTTTTCTACATGAAACAGGATCTAATAATCCCACAGGCCTGAACTCCGATGCCGACAAAATTTCATTCCACCCTTACTTTTCTTACAAAGATATTCTAGGATTTGCCCTCCTTCTAGCAACCCTAATTTCTTTAGCATTATTCTCTCCTAACCTTCTTGGAGATCCAGAAAATTTTACCCCAGCTAACCCATTAGTTACCCCTCCACATATTAAACCCGAATGATATTTCCTCTTTGCCTACGCCATCCTCCGATCTATTCCTAACAA
>14_FH_rf06
ATTATACTTCCGACATTTCTACAGCATTCTCATCAGTTGCCCATATCTGCCGAGATGTAAATTATGGCTGACTAATTCGTAATATACACGCCAACGGGGCCTCTTTCTTCTTTATTTGTATTTATCTTCACATTGGACGAGGCTTATATTACGGTTCATACCTTTATAAAGAAACATGAAACGTAGGTGTTATCCTTCTTCTCTTAGTTATAATAACTGCCTTTGTTGGTTATGTTCTTCCCTGAGGACAAATATCCTTCTGAGGGGCCACCGTTATTACCAATCTCCTGTCCGCCGTCCCTTACGTAGGAGATGCACTGGTACAATGAATCTGAGGTGGCTTCTCAGTTGATAATGCTACATTAACCCGGTTCTTTGCCTTCCATTTCCTCCTCCCATTTGTCGTAGCCGCTGCAACCATGGTCCACTTAATTTTTCTACATGAAACAGGATCTAATAATCCCACAGGCCTGAACTCCGATGCCGACAAAATTTCATTCCACCCTTACTTTTCTTACAAAGATATTCTAGGATTTGCCCTCCTTCTAGCAACCCTAATTTCTTTAGCATTATTCTCTCCTAACCTTCTTGGAGATCCAGAAAATTTTACCCCAGCTAACCCATTAGTTACCCCTCCACATATTAAACCCGAATGATATTTCCTCTTTGCCTACGCCATCCTCCGATCTATTCCTAACAA
>14_FH_rf07
ATTATACTTCCGACATTTCTACAGCATTCTCATCAGTTGCCCATATCTGCCGAGATGTAAATTATGGCTGACTAATTCGTAATATACACGCCAACGGGGCCTCTTTCTTCTTTATTTGTATTTATCTTCACATTGGACGAGGCTTATATTACGGTTCATACCTTTATAAAGAAACATGAAACGTAGGTGTTATCCTTCTTCTCTTAGTTATAATAACTGCCTTTGTTGGTTATGTTCTTCCCTGAGGACAAATATCCTTCTGAGGGGCCACCGTTATTACCAATCTCCTGTCCGCCGTCCCTTACGTAGGAGATGCACTGGTACAATGAATCTGAGGTGGCTTCTCAGTTGATAATGCTACATTAACCCGGTTCTTTGCCTTCCATTTCCTCCTCCCATTTGTCGTAGCCGCTGCAACCATGGTCCACTTAATTTTTCTACATGAAACAGGATCTAATAATCCCACAGGCCTGAACTCCGATGCCGACAAAATTTCATTCCACCCTTACTTTTCTTACAAAGATATTCTAGGATTTGCCCTCCTTCTAGCAACCCTAATTTCTTTAGCATTATTCTCTCCTAACCTTCTTGGAGATCCAGAAAATTTTACCCCAGCTAACCCATTAGTTACCCCTCCACATATTAAACCCGAATGATATTTCCTCTTTGCCTACGCCATCCTCCGATCTATTCCTAACAA
>14_FH_rf08
ATTATACTTCCGACATTTCTACAGCATTCTCATCAGTTGCCCATATCTGCCGAGATGTAAATTATGGCTGACTAATTCGTAATATACACGCCAACGGGGCCTCTTTCTTCTTTATTTGTATTTATCTTCACATTGGACGAGGCTTATATTACGGTTCATACCTTTATAAAGAAACATGAAACGTAGGTGTTATCCTTCTTCTCTTAGTTATAATAACTGCCTTTGTTGGTTATGTTCTTCCCTGAGGACAAATATCCTTCTGAGGGGCCACCGTTATTACCAATCTCCTGTCCGCCGTCCCTTACGTAGGAGATGCACTGGTACAATGAATCTGAGGTGGCTTCTCAGTTGATAATGCTACATTAACCCGGTTCTTTGCCTTCCATTTCCTCCTCCCATTTGTCGTAGCCGCTGCAACCATGGTCCACTTAATTTTTCTACATGAAACAGGATCTAATAATCCCACAGGCCTGAACTCCGATGCCGACAAAATTTCATTCCACCCTTACTTTTCTTACAAAGATATTCTAGGATTTGCCCTCCTTCTAGCAACCCTAATTTCTTTAGCATTATTCTCTCCTAACCTTCTTGGAGATCCAGAAAATTTTACCCCAGCTAACCCATTAGTTACCCCTCCACATATTAAACCCGAATGATATTTCCTCTTTGCCTACGCCATCCTCCGATCTATTCCTAACAA
>14_FH_rf10
ATTATACTTCCGACATTTCTACAGCATTCTCATCAGTTGCCCATATCTGCCGAGATGTAAATTATGGCTGACTAATTCGTAATATACACGCCAACGGGGCCTCTTTCTTCTTTATTTGTATTTATCTTCACATTGGACGAGGCTTATATTACGGTTCATACCTTTATAAAGAAACATGAAACGTAGGTGTTATCCTTCTTCTCTTAGTTATAATAACTGCCTTTGTTGGTTATGTTCTTCCCTGAGGACAAATATCCTTCTGAGGGGCCACCGTTATTACCAATCTCCTGTCCGCCGTCCCTTACGTAGGAGATGCACTGGTACAATGAATCTGAGGTGGCTTCTCAGTTGATAATGCTACATTAACCCGGTTCTTTGCCTTCCATTTCCTCCTCCCATTTGTCGTAGCCGCTGCAACCATGGTCCACTTAATTTTTCTACATGAAACAGGATCTAATAATCCCACAGGCCTGAACTCCGATGCCGACAAAATTTCATTCCACCCTTACTTTTCTTACAAAGATATTCTAGGATTTGCCCTCCTTCTAGCAACCCTAATTTCTTTAGCATTATTCTCTCCTAACCTTCTTGGAGATCCAGAAAATTTTACCCCAGCTAACCCATTAGTTACCCCTCCACATATTAAACCCGAATGATATTTCCTCTTTGCCTACGCCATCCTCCGATCTATTCCTAACAA
>14_FH_rf11
ATTATACTTCCGACATTTCTACAGCATTCTCATCAGTTGCCCATATCTGCCGAGATGTAAATTATGGCTGACTAATTCGTAATATACACGCCAACGGGGCCTCTTTCTTCTTTATTTGTATTTATCTTCACATTGGACGAGGCTTATATTACGGTTCATACCTTTATAAAGAAACATGAAACGTAGGTGTTATCCTTCTTCTCTTAGTTATAATAACTGCCTTTGTTGGTTATGTTCTTCCCTGAGGACAAATATCCTTCTGAGGGGCCACCGTTATTACCAATCTCCTGTCCGCCGTCCCTTACGTAGGAGATGCACTGGTACAATGAATCTGAGGTGGCTTCTCAGTTGATAATGCTACATTAACCCGGTTCTTTGCCTTCCATTTCCTCCTCCCATTTGTCGTAGCCGCTGCAACCATGGTCCACTTAATTTTTCTACATGAAACAGGATCTAATAATCCCACAGGCCTGAACTCCGATGCCGACAAAATTTCATTCCACCCTTACTTTTCTTACAAAGATATTCTAGGATTTGCCCTCCTTCTAGCAACCCTAATTTCTTTAGCATTATTCTCTCCTAACCTTCTTGGAGATCCAGAAAATTTTACCCCAGCTAACCCATTAGTTACCCCTCCACATATTAAACCCGAATGATATTTCCTCTTTGCCTACGCCATCCTCCGATCTATTCCTAACAA
>14_FH_rf13
ATTATACTTCCGACATTTCTACAGCATTCTCATCAGTTGCCCATATCTGCCGAGATGTAAATTATGGCTGACTAATTCGTAATATACACGCCAACGGGGCCTCTTTCTTCTTTATTTGTATTTATCTTCACATTGGACGAGGCTTATATTACGGTTCATACCTTTATAAAGAAACATGAAACGTAGGTGTTATCCTTCTTCTCTTAGTTATAATAACTGCCTTTGTTGGTTATGTTCTTCCCTGAGGACAAATATCCTTCTGAGGGGCCACCGTTATTACCAATCTCCTGTCCGCCGTCCCTTACGTAGGAGATGCACTGGTACAATGAATCTGAGGTGGCTTCTCAGTTGATAATGCTACATTAACCCGGTTCTTTGCCTTCCATTTCCTCCTCCCATTTGTCGTAGCCGCTGCAACCATGGTCCACTTAATTTTTCTACATGAAACAGGATCTAATAATCCCACAGGCCTGAACTCCGATGCCGACAAAATTTCATTCCACCCTTACTTTTCTTACAAAGATATTCTAGGATTTGCCCTCCTTCTAGCAACCCTAATTTCTTTAGCATTATTCTCTCCTAACCTTCTTGGAGATCCAGAAAATTTTACCCCAGCTAACCCATTAGTTACCCCTCCACATATTAAACCCGAATGATATTTCCTCTTTGCCTACGCCATCCTCCGATCTATTCCTAACAA
>14_FH_rf15
ATTATACTTCCGACATTTCTACAGCATTCTCATCAGTTGCCCATATCTGCCGAGATGTAAATTATGGCTGACTAATTCGTAATATACACGCCAACGGGGCCTCTTTCTTCTTTATTTGTATTTATCTTCACATTGGACGAGGCTTATATTACGGTTCATACCTTTATAAAGAAACATGAAACGTAGGTGTTATCCTTCTTCTCTTAGTTATAATAACTGCCTTTGTTGGTTATGTTCTTCCCTGAGGACAAATATCCTTCTGAGGGGCCACCGTTATTACCAATCTCCTGTCCGCCGTCCCTTACGTAGGAGATGCACTGGTACAATGAATCTGAGGTGGCTTCTCAGTTGATAATGCTACATTAACCCGGTTCTTTGCCTTCCATTTCCTCCTCCCATTTGTCGTAGCCGCTGCAACCATGGTCCACTTAATTTTTCTACATGAAACAGGATCTAATAATCCCACAGGCCTGAACTCCGATGCCGACAAAATTTCATTCCACCCTTACTTTTCTTACAAAGATATTCTAGGATTTGCCCTCCTTCTAGCAACCCTAATTTCTTTAGCATTATTCTCTCCTAACCTTCTTGGAGATCCAGAAAATTTTACCCCAGCTAACCCATTAGTTACCCCTCCACATATTAAACCCGAATGATATTTCCTCTTTGCCTACGCCATCCTCCGATCTATTCCTAACAA
>14_FH_rf16
ATTATACTTCCGACATTTCTACAGCATTCTCATCAGTTGCCCATATCTGCCGAGATGTAAATTATGGCTGACTAATTCGTAATATACACGCCAACGGGGCCTCTTTCTTCTTTATTTGTATTTATCTTCACATTGGACGAGGCTTATATTACGGTTCATACCTTTATAAAGAAACATGAAACGTAGGTGTTATCCTTCTTCTCTTAGTTATAATAACTGCCTTTGTTGGTTATGTTCTTCCCTGAGGACAAATATCCTTCTGAGGGGCCACCGTTATTACCAATCTCCTGTCCGCCGTCCCTTACGTAGGAGATGCACTGGTACAATGAATCTGAGGTGGCTTCTCAGTTGATAATGCTACATTAACCCGGTTCTTTGCCTTCCATTTCCTCCTCCCATTTGTCGTAGCCGCTGCAACCATGGTCCACTTAATTTTTCTACATGAAACAGGATCTAATAATCCCACAGGCCTGAACTCCGATGCCGACAAAATTTCATTCCACCCTTACTTTTCTTACAAAGATATTCTAGGATTTGCCCTCCTTCTAGCAACCCTAATTTCTTTAGCATTATTCTCTCCTAACCTTCTTGGAGATCCAGAAAATTTTACCCCAGCTAACCCATTAGTTACCCCTCCACATATTAAACCCGAATGATATTTCCTCTTTGCCTACGCCATCCTCCGATCTATTCCTAACAA
>14_FH_rf17
ATTATACTTCCGACATTTCTACAGCATTCTCATCAGTTGCCCATATCTGCCGAGATGTAAATTATGGCTGACTAATTCGTAATATACACGCCAACGGGGCCTCTTTCTTCTTTATTTGTATTTATCTTCACATTGGACGAGGCTTATATTACGGTTCATACCTTTATAAAGAAACATGAAACGTAGGTGTTATCCTTCTTCTCTTAGTTATAATAACTGCCTTTGTTGGTTATGTTCTTCCCTGAGGACAAATATCCTTCTGAGGGGCCACCGTTATTACCAATCTCCTGTCCGCCGTCCCTTACGTAGGAGATGCACTGGTACAATGAATCTGAGGTGGCTTCTCAGTTGATAATGCTACATTAACCCGGTTCTTTGCCTTCCATTTCCTCCTCCCATTTGTCGTAGCCGCTGCAACCATGGTCCACTTAATTTTTCTACATGAAACAGGATCTAATAATCCCACAGGCCTGAACTCCGATGCCGACAAAATTTCATTCCACCCTTACTTTTCTTACAAAGATATTCTAGGATTTGCCCTCCTTCTAGCAACCCTAATTTCTTTAGCATTATTCTCTCCTAACCTTCTTGGAGATCCAGAAAATTTTACCCCAGCTAACCCATTAGTTACCCCTCCACATATTAAACCCGAATGATATTTCCTCTTTGCCTACGCCATCCTCCGATCTATTCCTAACAA
>14_FH_rf19
ATTATACTTCCGACATTTCTACAGCATTCTCATCAGTTGCCCATATCTGCCGAGATGTAAATTATGGCTGACTAATTCGTAATATACACGCCAACGGGGCCTCTTTCTTCTTTATTTGTATTTATCTTCACATTGGACGAGGCTTATATTACGGTTCATACCTTTATAAAGAAACATGAAACGTAGGTGTTATCCTTCTTCTCTTAGTTATAATAACTGCCTTTGTTGGTTATGTTCTTCCCTGAGGACAAATATCCTTCTGAGGGGCCACCGTTATTACCAATCTCCTGTCCGCCGTCCCTTACGTAGGAGATGCACTGGTACAATGAATCTGAGGTGGCTTCTCAGTTGATAATGCTACATTAACCCGGTTCTTTGCCTTCCATTTCCTCCTCCCATTTGTCGTAGCCGCTGCAACCATGGTCCACTTAATTTTTCTACATGAAACAGGATCTAATAATCCCACAGGCCTGAACTCCGATGCCGACAAAATTTCATTCCACCCTTACTTTTCTTACAAAGATATTCTAGGATTTGCCCTCCTTCTAGCAACCCTAATTTCTTTAGCATTATTCTCTCCTAACCTTCTTGGAGATCCAGAAAATTTTACCCCAGCTAACCCATTAGTTACCCCTCCACATATTAAACCCGAATGATATTTCCTCTTTGCCTACGCCATCCTCCGATCTATTCCTAACAA
>14_FH_rf20
ATTATACTTCCGACATTTCTACAGCATTCTCATCAGTTGCCCATATCTGCCGAGATGTAAATTATGGCTGACTAATTCGTAATATACACGCCAACGGGGCCTCTTTCTTCTTTATTTGTATTTATCTTCACATTGGACGAGGCTTATATTACGGTTCATACCTTTATAAAGAAACATGAAACGTAGGTGTTATCCTTCTTCTCTTAGTTATAATAACTGCCTTTGTTGGTTATGTTCTTCCCTGAGGACAAATATCCTTCTGAGGGGCCACCGTTATTACCAATCTCCTGTCCGCCGTCCCTTACGTAGGAGATGCACTGGTACAATGAATCTGAGGTGGCTTCTCAGTTGATAATGCTACATTAACCCGGTTCTTTGCCTTCCATTTCCTCCTCCCATTTGTCGTAGCCGCTGCAACCATGGTCCACTTAATTTTTCTACATGAAACAGGATCTAATAATCCCACAGGCCTGAACTCCGATGCCGACAAAATTTCATTCCACCCTTACTTTTCTTACAAAGATATTCTAGGATTTGCCCTCCTTCTAGCAACCCTAATTTCTTTAGCATTATTCTCTCCTAACCTTCTTGGAGATCCAGAAAATTTTACCCCAGCTAACCCATTAGTTACCCCTCCACATATTAAACCCGAATGATATTTCCTCTTTGCCTACGCCATCCTCCGATCTATTCCTAACAA
>14_FH_rf21
ATTATACTTCCGACATTTCTACAGCATTCTCATCAGTTGCCCATATCTGCCGAGATGTAAATTATGGCTGACTAATTCGTAATATACACGCCAACGGGGCCTCTTTCTTCTTTATTTGTATTTATCTTCACATTGGACGAGGCTTATATTACGGTTCATACCTTTATAAAGAAACATGAAACGTAGGTGTTATCCTTCTTCTCTTAGTTATAATAACTGCCTTTGTTGGTTATGTTCTTCCCTGAGGACAAATATCCTTCTGAGGGGCCACCGTTATTACCAATCTCCTGTCCGCCGTCCCTTACGTAGGAGATGCACTGGTACAATGAATCTGAGGTGGCTTCTCAGTTGATAATGCTACATTAACCCGGTTCTTTGCCTTCCATTTCCTCCTCCCATTTGTCGTAGCCGCTGCAACCATGGTCCACTTAATTTTTCTACATGAAACAGGATCTAATAATCCCACAGGCCTGAACTCCGATGCCGACAAAATTTCATTCCACCCTTACTTTTCTTACAAAGATATTCTAGGATTTGCCCTCCTTCTAGCAACCCTAATTTCTTTAGCATTATTCTCTCCTAACCTTCTTGGAGATCCAGAAAATTTTACCCCAGCTAACCCATTAGTTACCCCTCCACATATTAAACCCGAATGATATTTCCTCTTTGCCTACGCCATCCTCCGATCTATTCCTAACAA
>14_FH_rf22
ATTATACTTCCGACATTTCTACAGCATTCTCATCAGTTGCCCATATCTGCCGAGATGTAAATTATGGCTGACTAATTCGTAATATACACGCCAACGGGGCCTCTTTCTTCTTTATTTGTATTTATCTTCACATTGGACGAGGCTTATATTACGGTTCATACCTTTATAAAGAAACATGAAACGTAGGTGTTATCCTTCTTCTCTTAGTTATAATAACTGCCTTTGTTGGTTATGTTCTTCCCTGAGGACAAATATCCTTCTGAGGGGCCACCGTTATTACCAATCTCCTGTCCGCCGTCCCTTACGTAGGAGATGCACTGGTACAATGAATCTGAGGTGGCTTCTCAGTTGATAATGCTACATTAACCCGGTTCTTTGCCTTCCATTTCCTCCTCCCATTTGTCGTAGCCGCTGCAACCATGGTCCACTTAATTTTTCTACATGAAACAGGATCTAATAATCCCACAGGCCTGAACTCCGATGCCGACAAAATTTCATTCCACCCTTACTTTTCTTACAAAGATATTCTAGGATTTGCCCTCCTTCTAGCAACCCTAATTTCTTTAGCATTATTCTCTCCTAACCTTCTTGGAGATCCAGAAAATTTTACCCCAGCTAACCCATTAGTTACCCCTCCACATATTAAACCCGAATGATATTTCCTCTTTGCCTACGCCATCCTCCGATCTATTCCTAACAA
>14_FH_rf23
ATTATACTTCCGACATTTCTACAGCATTCTCATCAGTTGCCCATATCTGCCGAGATGTAAATTATGGCTGACTAATTCGTAATATACACGCCAACGGGGCCTCTTTCTTCTTTATTTGTATTTATCTTCACATTGGACGAGGCTTATATTACGGTTCATACCTTTATAAAGAAACATGAAACGTAGGTGTTATCCTTCTTCTCTTAGTTATAATAACTGCCTTTGTTGGTTATGTTCTTCCCTGAGGACAAATATCCTTCTGAGGGGCCACCGTTATTACCAATCTCCTGTCCGCCGTCCCTTACGTAGGAGATGCACTGGTACAATGAATCTGAGGTGGCTTCTCAGTTGATAATGCTACATTAACCCGGTTCTTTGCCTTCCATTTCCTCCTCCCATTTGTCGTAGCCGCTGCAACCATGGTCCACTTAATTTTTCTACATGAAACAGGATCTAATAATCCCACAGGCCTGAACTCCGATGCCGACAAAATTTCATTCCACCCTTACTTTTCTTACAAAGATATTCTAGGATTTGCCCTCCTTCTAGCAACCCTAATTTCTTTAGCATTATTCTCTCCTAACCTTCTTGGAGATCCAGAAAATTTTACCCCAGCTAACCCATTAGTTACCCCTCCACATATTAAACCCGAATGATATTTCCTCTTTGCCTACGCCATCCTCCGATCTATTCCTAACAA
>15_FH_cd01
ATTATACTTCCGACATTTCTACAGCATTCTCATCAGTTGCCCATATCTGCCGAGATGTAAATTATGGCTGACTAATTCGTAATATACACGCCAACGGGGCCTCTTTCTTCTTTATTTGTATTTATCTTCACATTGGACGAGGCTTATATTACGGTTCATACCTTTATAAAGAAACATGAAACGTAGGTGTTATCCTTCTTCTCTTAGTTATAATAACTGCCTTTGTTGGTTATGTTCTTCCCTGAGGACAAATATCCTTCTGAGGGGCCACCGTTATTACCAATCTCCTGTCCGCCGTCCCTTACGTAGGAGATGCACTGGTACAATGAATCTGAGGTGGCTTCTCAGTTGATAATGCTACATTAACCCGGTTCTTTGCCTTCCATTTCCTCCTCCCATTTGTCGTAGCCGCTGCAACCATGGTCCACTTAATTTTTCTACATGAAACAGGATCTAATAATCCCACAGGCCTGAACTCCGATGCCGACAAAATTTCATTCCACCCTTACTTTTCTTACAAAGATATTCTAGGATTTGCCCTCCTTCTAGCAACCCTAATTTCTTTAGCATTATTCTCTCCTAACCTTCTTGGAGATCCAGAAAATTTTACCCCAGCTAACCCATTAGTTACCCCTCCACATATTAAACCCGAATGATATTTCCTCTTTGCCTACGCCATCCTCCGATCTATTCCTAACAA
>15_FH_cd03
ATTATACTTCCGACATTTCTACAGCATTCTCATCAGTTGCCCATATCTGCCGAGATGTAAATTATGGCTGACTAATTCGTAATATACACGCCAACGGGGCCTCTTTCTTCTTTATTTGTATTTATCTTCACATTGGACGAGGCTTATATTACGGTTCATACCTTTATAAAGAAACATGAAACGTAGGTGTTATCCTTCTTCTCTTAGTTATAATAACTGCCTTTGTTGGTTATGTTCTTCCCTGAGGACAAATATCCTTCTGAGGGGCCACCGTTATTACCAATCTCCTGTCCGCCGTCCCTTACGTAGGAGATGCACTGGTACAATGAATCTGAGGTGGCTTCTCAGTTGATAATGCTACATTAACCCGGTTCTTTGCCTTCCATTTCCTCCTCCCATTTGTCGTAGCCGCTGCAACCATGGTCCACTTAATTTTTCTACATGAAACAGGATCTAATAATCCCACAGGCCTGAACTCCGATGCCGACAAAATTTCATTCCACCCTTACTTTTCTTACAAAGATATTCTAGGATTTGCCCTCCTTCTAGCAACCCTAATTTCTTTAGCATTATTCTCTCCTAACCTTCTTGGAGATCCAGAAAATTTTACCCCAGCTAACCCATTAGTTACCCCTCCACATATTAAACCCGAATGATATTTCCTCTTTGCCTACGCCATCCTCCGATCTATTCCTAACAA
>15_FH_cd09
ATTATACTTCCGACATTTCTACAGCATTCTCATCAGTTGCCCATATCTGCCGAGATGTAAATTATGGCTGACTAATTCGTAATATACACGCCAACGGGGCCTCTTTCTTCTTTATTTGTATTTATCTTCACATTGGACGAGGCTTATATTACGGTTCATACCTTTATAAAGAAACATGAAACGTAGGTGTTATCCTTCTTCTCTTAGTTATAATAACTGCCTTTGTTGGTTATGTTCTTCCCTGAGGACAAATATCCTTCTGAGGGGCCACCGTTATTACCAATCTCCTGTCCGCCGTCCCTTACGTAGGAGATGCACTGGTACAATGAATCTGAGGTGGCTTCTCAGTTGATAATGCTACATTAACCCGGTTCTTTGCCTTCCATTTCCTCCTCCCATTTGTCGTAGCCGCTGCAACCATGGTCCACTTAATTTTTCTACATGAAACAGGATCTAATAATCCCACAGGCCTGAACTCCGATGCCGACAAAATTTCATTCCACCCTTACTTTTCTTACAAAGATATTCTAGGATTTGCCCTCCTTCTAGCAACCCTAATTTCTTTAGCATTATTCTCTCCTAACCTTCTTGGAGATCCAGAAAATTTTACCCCAGCTAACCCATTAGTTACCCCTCCACATATTAAACCCGAATGATATTTCCTCTTTGCCTACGCCATCCTCCGATCTATTCCTAACAA
>15_FH_cd13
ATTATACTTCCGACATTTCTACAGCATTCTCATCAGTTGCCCATATCTGCCGAGATGTAAATTATGGCTGACTAATTCGTAATATACACGCCAACGGGGCCTCTTTCTTCTTTATTTGTATTTATCTTCACATTGGACGAGGCTTATATTACGGTTCATACCTTTATAAAGAAACATGAAACGTAGGTGTTATCCTTCTTCTCTTAGTTATAATAACTGCCTTTGTTGGTTATGTTCTTCCCTGAGGACAAATATCCTTCTGAGGGGCCACCGTTATTACCAATCTCCTGTCCGCCGTCCCTTACGTAGGAGATGCACTGGTACAATGAATCTGAGGTGGCTTCTCAGTTGATAATGCTACATTAACCCGGTTCTTTGCCTTCCATTTCCTCCTCCCATTTGTCGTAGCCGCTGCAACCATGGTCCACTTAATTTTTCTACATGAAACAGGATCTAATAATCCCACAGGCCTGAACTCCGATGCCGACAAAATTTCATTCCACCCTTACTTTTCTTACAAAGATATTCTAGGATTTGCCCTCCTTCTAGCAACCCTAATTTCTTTAGCATTATTCTCTCCTAACCTTCTTGGAGATCCAGAAAATTTTACCCCAGCTAACCCATTAGTTACCCCTCCACATATTAAACCCGAATGATATTTCCTCTTTGCCTACGCCATCCTCCGATCTATTCCTAACAA
>15_FH_cd14
ATTATACTTCCGACATTTCTACAGCATTCTCATCAGTTGCCCATATCTGCCGAGATGTAAATTATGGCTGACTAATTCGTAATATACACGCCAACGGGGCCTCTTTCTTCTTTATTTGTATTTATCTTCACATTGGACGAGGCTTATATTACGGTTCATACCTTTATAAAGAAACATGAAACGTAGGTGTTATCCTTCTTCTCTTAGTTATAATAACTGCCTTTGTTGGTTATGTTCTTCCCTGAGGACAAATATCCTTCTGAGGGGCCACCGTTATTACCAATCTCCTGTCCGCCGTCCCTTACGTAGGAGATGCACTGGTACAATGAATCTGAGGTGGCTTCTCAGTTGATAATGCTACATTAACCCGGTTCTTTGCCTTCCATTTCCTCCTCCCATTTGTCGTAGCCGCTGCAACCATGGTCCACTTAATTTTTCTACATGAAACAGGATCTAATAATCCCACAGGCCTGAACTCCGATGCCGACAAAATTTCATTCCACCCTTACTTTTCTTACAAAGATATTCTAGGATTTGCCCTCCTTCTAGCAACCCTAATTTCTTTAGCATTATTCTCTCCTAACCTTCTTGGAGATCCAGAAAATTTTACCCCAGCTAACCCATTAGTTACCCCTCCACATATTAAACCCGAATGATATTTCCTCTTTGCCTACGCCATCCTCCGATCTATTCCTAACAA
>15_FH_cd15
ATTATACTTCCGACATTTCTACAGCATTCTCATCAGTTGCCCATATCTGCCGAGATGTAAATTATGGCTGACTAATTCGTAATATACACGCCAACGGGGCCTCTTTCTTCTTTATTTGTATTTATCTTCACATTGGACGAGGCTTATATTACGGTTCATACCTTTATAAAGAAACATGAAACGTAGGTGTTATCCTTCTTCTCTTAGTTATAATAACTGCCTTTGTTGGTTATGTTCTTCCCTGAGGACAAATATCCTTCTGAGGGGCCACCGTTATTACCAATCTCCTGTCCGCCGTCCCTTACGTAGGAGATGCACTGGTACAATGAATCTGAGGTGGCTTCTCAGTTGATAATGCTACATTAACCCGGTTCTTTGCCTTCCATTTCCTCCTCCCATTTGTCGTAGCCGCTGCAACCATGGTCCACTTAATTTTTCTACATGAAACAGGATCTAATAATCCCACAGGCCTGAACTCCGATGCCGACAAAATTTCATTCCACCCTTACTTTTCTTACAAAGATATTCTAGGATTTGCCCTCCTTCTAGCAACCCTAATTTCTTTAGCATTATTCTCTCCTAACCTTCTTGGAGATCCAGAAAATTTTACCCCAGCTAACCCATTAGTTACCCCTCCACATATTAAACCCGAATGATATTTCCTCTTTGCCTACGCCATCCTCCGATCTATTCCTAACAA
>15_FH_cd16
ATTATACTTCCGACATTTCTACAGCATTCTCATCAGTTGCCCATATCTGCCGAGATGTAAATTATGGCTGACTAATTCGTAATATACACGCCAACGGGGCCTCTTTCTTCTTTATTTGTATTTATCTTCACATTGGACGAGGCTTATATTACGGTTCATACCTTTATAAAGAAACATGAAACGTAGGTGTTATCCTTCTTCTCTTAGTTATAATAACTGCCTTTGTTGGTTATGTTCTTCCCTGAGGACAAATATCCTTCTGAGGGGCCACCGTTATTACCAATCTCCTGTCCGCCGTCCCTTACGTAGGAGATGCACTGGTACAATGAATCTGAGGTGGCTTCTCAGTTGATAATGCTACATTAACCCGGTTCTTTGCCTTCCATTTCCTCCTCCCATTTGTCGTAGCCGCTGCAACCATGGTCCACTTAATTTTTCTACATGAAACAGGATCTAATAATCCCACAGGCCTGAACTCCGATGCCGACAAAATTTCATTCCACCCTTACTTTTCTTACAAAGATATTCTAGGATTTGCCCTCCTTCTAGCAACCCTAATTTCTTTAGCATTATTCTCTCCTAACCTTCTTGGAGATCCAGAAAATTTTACCCCAGCTAACCCATTAGTTACCCCTCCACATATTAAACCCGAATGATATTTCCTCTTTGCCTACGCCATCCTCCGATCTATTCCTAACAA
>15_FH_cd17
ATTATACTTCCGACATTTCTACAGCATTCTCATCAGTTGCCCATATCTGCCGAGATGTAAATTATGGCTGACTAATTCGTAATATACACGCCAACGGGGCCTCTTTCTTCTTTATTTGTATTTATCTTCACATTGGACGAGGCTTATATTACGGTTCATACCTTTATAAAGAAACATGAAACGTAGGTGTTATCCTTCTTCTCTTAGTTATAATAACTGCCTTTGTTGGTTATGTTCTTCCCTGAGGACAAATATCCTTCTGAGGGGCCACCGTTATTACCAATCTCCTGTCCGCCGTCCCTTACGTAGGAGATGCACTGGTACAATGAATCTGAGGTGGCTTCTCAGTTGATAATGCTACATTAACCCGGTTCTTTGCCTTCCATTTCCTCCTCCCATTTGTCGTAGCCGCTGCAACCATGGTCCACTTAATTTTTCTACATGAAACAGGATCTAATAATCCCACAGGCCTGAACTCCGATGCCGACAAAATTTCATTCCACCCTTACTTTTCTTACAAAGATATTCTAGGATTTGCCCTCCTTCTAGCAACCCTAATTTCTTTAGCATTATTCTCTCCTAACCTTCTTGGAGATCCAGAAAATTTTACCCCAGCTAACCCATTAGTTACCCCTCCACATATTAAACCCGAATGATATTTCCTCTTTGCCTACGCCATCCTCCGATCTATTCCTAACAA
>15_FH_cd18
ATTATACTTCCGACATTTCTACAGCATTCTCATCAGTTGCCCATATCTGCCGAGATGTAAATTATGGCTGACTAATTCGTAATATACACGCCAACGGGGCCTCTTTCTTCTTTATTTGTATTTATCTTCACATTGGACGAGGCTTATATTACGGTTCATACCTTTATAAAGAAACATGAAACGTAGGTGTTATCCTTCTTCTCTTAGTTATAATAACTGCCTTTGTTGGTTATGTTCTTCCCTGAGGACAAATATCCTTCTGAGGGGCCACCGTTATTACCAATCTCCTGTCCGCCGTCCCTTACGTAGGAGATGCACTGGTACAATGAATCTGAGGTGGCTTCTCAGTTGATAATGCTACATTAACCCGGTTCTTTGCCTTCCATTTCCTCCTCCCATTTGTCGTAGCCGCTGCAACCATGGTCCACTTAATTTTTCTACATGAAACAGGATCTAATAATCCCACAGGCCTGAACTCCGATGCCGACAAAATTTCATTCCACCCTTACTTTTCTTACAAAGATATTCTAGGATTTGCCCTCCTTCTAGCAACCCTAATTTCTTTAGCATTATTCTCTCCTAACCTTCTTGGAGATCCAGAAAATTTTACCCCAGCTAACCCATTAGTTACCCCTCCACATATTAAACCCGAATGATATTTCCTCTTTGCCTACGCCATCCTCCGATCTATTCCTAACAA
>15_FH_cd19
ATTATACTTCCGACATTTCTACAGCATTCTCATCAGTTGCCCATATCTGCCGAGATGTAAATTATGGCTGACTAATTCGTAATATACACGCCAACGGGGCCTCTTTCTTCTTTATTTGTATTTATCTTCACATTGGACGAGGCTTATATTACGGTTCATACCTTTATAAAGAAACATGAAACGTAGGTGTTATCCTTCTTCTCTTAGTTATAATAACTGCCTTTGTTGGTTATGTTCTTCCCTGAGGACAAATATCCTTCTGAGGGGCCACCGTTATTACCAATCTCCTGTCCGCCGTCCCTTACGTAGGAGATGCACTGGTACAATGAATCTGAGGTGGCTTCTCAGTTGATAATGCTACATTAACCCGGTTCTTTGCCTTCCATTTCCTCCTCCCATTTGTCGTAGCCGCTGCAACCATGGTCCACTTAATTTTTCTACATGAAACAGGATCTAATAATCCCACAGGCCTGAACTCCGATGCCGACAAAATTTCATTCCACCCTTACTTTTCTTACAAAGATATTCTAGGATTTGCCCTCCTTCTAGCAACCCTAATTTCTTTAGCATTATTCTCTCCTAACCTTCTTGGAGATCCAGAAAATTTTACCCCAGCTAACCCATTAGTTACCCCTCCACATATTAAACCCGAATGATATTTCCTCTTTGCCTACGCCATCCTCCGATCTATTCCTAACAA
>15_FH_cd20
ATTATACTTCCGACATTTCTACAGCATTCTCATCAGTTGCCCATATCTGCCGAGATGTAAATTATGGCTGACTAATTCGTAATATACACGCCAACGGGGCCTCTTTCTTCTTTATTTGTATTTATCTTCACATTGGACGAGGCTTATATTACGGTTCATACCTTTATAAAGAAACATGAAACGTAGGTGTTATCCTTCTTCTCTTAGTTATAATAACTGCCTTTGTTGGTTATGTTCTTCCCTGAGGACAAATATCCTTCTGAGGGGCCACCGTTATTACCAATCTCCTGTCCGCCGTCCCTTACGTAGGAGATGCACTGGTACAATGAATCTGAGGTGGCTTCTCAGTTGATAATGCTACATTAACCCGGTTCTTTGCCTTCCATTTCCTCCTCCCATTTGTCGTAGCCGCTGCAACCATGGTCCACTTAATTTTTCTACATGAAACAGGATCTAATAATCCCACAGGCCTGAACTCCGATGCCGACAAAATTTCATTCCACCCTTACTTTTCTTACAAAGATATTCTAGGATTTGCCCTCCTTCTAGCAACCCTAATTTCTTTAGCATTATTCTCTCCTAACCTTCTTGGAGATCCAGAAAATTTTACCCCAGCTAACCCATTAGTTACCCCTCCACATATTAAACCCGAATGATATTTCCTCTTTGCCTACGCCATCCTCCGATCTATTCCTAACAA
>15_FH_cd21
ATTATACTTCCGACATTTCTACAGCATTCTCATCAGTTGCCCATATCTGCCGAGATGTAAATTATGGCTGACTAATTCGTAATATACACGCCAACGGGGCCTCTTTCTTCTTTATTTGTATTTATCTTCACATTGGACGAGGCTTATATTACGGTTCATACCTTTATAAAGAAACATGAAACGTAGGTGTTATCCTTCTTCTCTTAGTTATAATAACTGCCTTTGTTGGTTATGTTCTTCCCTGAGGACAAATATCCTTCTGAGGGGCCACCGTTATTACCAATCTCCTGTCCGCCGTCCCTTACGTAGGAGATGCACTGGTACAATGAATCTGAGGTGGCTTCTCAGTTGATAATGCTACATTAACCCGGTTCTTTGCCTTCCATTTCCTCCTCCCATTTGTCGTAGCCGCTGCAACCATGGTCCACTTAATTTTTCTACATGAAACAGGATCTAATAATCCCACAGGCCTGAACTCCGATGCCGACAAAATTTCATTCCACCCTTACTTTTCTTACAAAGATATTCTAGGATTTGCCCTCCTTCTAGCAACCCTAATTTCTTTAGCATTATTCTCTCCTAACCTTCTTGGAGATCCAGAAAATTTTACCCCAGCTAACCCATTAGTTACCCCTCCACATATTAAACCCGAATGATATTTCCTCTTTGCCTACGCCATCCTCCGATCTATTCCTAACAA
>15_FH_cd22
ATTATACTTCCGACATTTCTACAGCATTCTCATCAGTTGCCCATATCTGCCGAGATGTAAATTATGGCTGACTAATTCGTAATATACACGCCAACGGGGCCTCTTTCTTCTTTATTTGTATTTATCTTCACATTGGACGAGGCTTATATTACGGTTCATACCTTTATAAAGAAACATGAAACGTAGGTGTTATCCTTCTTCTCTTAGTTATAATAACTGCCTTTGTTGGTTATGTTCTTCCCTGAGGACAAATATCCTTCTGAGGGGCCACCGTTATTACCAATCTCCTGTCCGCCGTCCCTTACGTAGGAGATGCACTGGTACAATGAATCTGAGGTGGCTTCTCAGTTGATAATGCTACATTAACCCGGTTCTTTGCCTTCCATTTCCTCCTCCCATTTGTCGTAGCCGCTGCAACCATGGTCCACTTAATTTTTCTACATGAAACAGGATCTAATAATCCCACAGGCCTGAACTCCGATGCCGACAAAATTTCATTCCACCCTTACTTTTCTTACAAAGATATTCTAGGATTTGCCCTCCTTCTAGCAACCCTAATTTCTTTAGCATTATTCTCTCCTAACCTTCTTGGAGATCCAGAAAATTTTACCCCAGCTAACCCATTAGTTACCCCTCCACATATTAAACCCGAATGATATTTCCTCTTTGCCTACGCCATCCTCCGATCTATTCCTAACAA
>15_FH_cd23
ATTATACTTCCGACATTTCTACAGCATTCTCATCAGTTGCCCATATCTGCCGAGATGTAAATTATGGCTGACTAATTCGTAATATACACGCCAACGGGGCCTCTTTCTTCTTTATTTGTATTTATCTTCACATTGGACGAGGCTTATATTACGGTTCATACCTTTATAAAGAAACATGAAACGTAGGTGTTATCCTTCTTCTCTTAGTTATAATAACTGCCTTTGTTGGTTATGTTCTTCCCTGAGGACAAATATCCTTCTGAGGGGCCACCGTTATTACCAATCTCCTGTCCGCCGTCCCTTACGTAGGAGATGCACTGGTACAATGAATCTGAGGTGGCTTCTCAGTTGATAATGCTACATTAACCCGGTTCTTTGCCTTCCATTTCCTCCTCCCATTTGTCGTAGCCGCTGCAACCATGGTCCACTTAATTTTTCTACATGAAACAGGATCTAATAATCCCACAGGCCTGAACTCCGATGCCGACAAAATTTCATTCCACCCTTACTTTTCTTACAAAGATATTCTAGGATTTGCCCTCCTTCTAGCAACCCTAATTTCTTTAGCATTATTCTCTCCTAACCTTCTTGGAGATCCAGAAAATTTTACCCCAGCTAACCCATTAGTTACCCCTCCACATATTAAACCCGAATGATATTTCCTCTTTGCCTACGCCATCCTCCGATCTATTCCTAACAA
>15_FH_cd24
ATTATACTTCCGACATTTCTACAGCATTCTCATCAGTTGCCCATATCTGCCGAGATGTAAATTATGGCTGACTAATTCGTAATATACACGCCAACGGGGCCTCTTTCTTCTTTATTTGTATTTATCTTCACATTGGACGAGGCTTATATTACGGTTCATACCTTTATAAAGAAACATGAAACGTAGGTGTTATCCTTCTTCTCTTAGTTATAATAACTGCCTTTGTTGGTTATGTTCTTCCCTGAGGACAAATATCCTTCTGAGGGGCCACCGTTATTACCAATCTCCTGTCCGCCGTCCCTTACGTAGGAGATGCACTGGTACAATGAATCTGAGGTGGCTTCTCAGTTGATAATGCTACATTAACCCGGTTCTTTGCCTTCCATTTCCTCCTCCCATTTGTCGTAGCCGCTGCAACCATGGTCCACTTAATTTTTCTACATGAAACAGGATCTAATAATCCCACAGGCCTGAACTCCGATGCCGACAAAATTTCATTCCACCCTTACTTTTCTTACAAAGATATTCTAGGATTTGCCCTCCTTCTAGCAACCCTAATTTCTTTAGCATTATTCTCTCCTAACCTTCTTGGAGATCCAGAAAATTTTACCCCAGCTAACCCATTAGTTACCCCTCCACATATTAAACCCGAATGATATTTCCTCTTTGCCTACGCCATCCTCCGATCTATTCCTAACAA
>15_FH_cd25
ATTATACTTCCGACATTTCTACAGCATTCTCATCAGTTGCCCATATCTGCCGAGATGTAAATTATGGCTGACTAATTCGTAATATACACGCCAACGGGGCCTCTTTCTTCTTTATTTGTATTTATCTTCACATTGGACGAGGCTTATATTACGGTTCATACCTTTATAAAGAAACATGAAACGTAGGTGTTATCCTTCTTCTCTTAGTTATAATAACTGCCTTTGTTGGTTATGTTCTTCCCTGAGGACAAATATCCTTCTGAGGGGCCACCGTTATTACCAATCTCCTGTCCGCCGTCCCTTACGTAGGAGATGCACTGGTACAATGAATCTGAGGTGGCTTCTCAGTTGATAATGCTACATTAACCCGGTTCTTTGCCTTCCATTTCCTCCTCCCATTTGTCGTAGCCGCTGCAACCATGGTCCACTTAATTTTTCTACATGAAACAGGATCTAATAATCCCACAGGCCTGAACTCCGATGCCGACAAAATTTCATTCCACCCTTACTTTTCTTACAAAGATATTCTAGGATTTGCCCTCCTTCTAGCAACCCTAATTTCTTTAGCATTATTCTCTCCTAACCTTCTTGGAGATCCAGAAAATTTTACCCCAGCTAACCCATTAGTTACCCCTCCACATATTAAACCCGAATGATATTTCCTCTTTGCCTACGCCATCCTCCGATCTATTCCTAACAA
>15_FH_cd26
ATTATACTTCCGACATTTCTACAGCATTCTCATCAGTTGCCCATATCTGCCGAGATGTAAATTATGGCTGACTAATTCGTAATATACACGCCAACGGGGCCTCTTTCTTCTTTATTTGTATTTATCTTCACATTGGACGAGGCTTATATTACGGTTCATACCTTTATAAAGAAACATGAAACGTAGGTGTTATCCTTCTTCTCTTAGTTATAATAACTGCCTTTGTTGGTTATGTTCTTCCCTGAGGACAAATATCCTTCTGAGGGGCCACCGTTATTACCAATCTCCTGTCCGCCGTCCCTTACGTAGGAGATGCACTGGTACAATGAATCTGAGGTGGCTTCTCAGTTGATAATGCTACATTAACCCGGTTCTTTGCCTTCCATTTCCTCCTCCCATTTGTCGTAGCCGCTGCAACCATGGTCCACTTAATTTTTCTACATGAAACAGGATCTAATAATCCCACAGGCCTGAACTCCGATGCCGACAAAATTTCATTCCACCCTTACTTTTCTTACAAAGATATTCTAGGATTTGCCCTCCTTCTAGCAACCCTAATTTCTTTAGCATTATTCTCTCCTAACCTTCTTGGAGATCCAGAAAATTTTACCCCAGCTAACCCATTAGTTACCCCTCCACATATTAAACCCGAATGATATTTCCTCTTTGCCTACGCCATCCTCCGATCTATTCCTAACAA
>16_FH_eb01
ATTATACTTCCGACATTTCTACAGCATTCTCATCAGTTGCCCATATCTGCCGAGATGTAAATTATGGCTGACTAATTCGTAATATACACGCCAACGGGGCCTCTTTCTTCTTTATTTGTATTTATCTTCACATTGGACGAGGCTTATATTACGGTTCATACCTTTATAAAGAAACATGAAACGTAGGTGTTATCCTTCTTCTCTTAGTTATAATAACTGCCTTTGTTGGTTATGTTCTTCCCTGAGGACAAATATCCTTCTGAGGGGCCACCGTTATTACCAATCTCCTGTCCGCCGTCCCTTACGTAGGAGATGCACTGGTACAATGAATCTGAGGTGGCTTCTCAGTTGATAATGCTACATTAACCCGGTTCTTTGCCTTCCATTTCCTCCTCCCATTTGTCGTAGCCGCTGCAACCATGGTCCACTTAATTTTTCTACATGAAACAGGATCTAATAATCCCACAGGCCTGAACTCCGATGCCGACAAAATTTCATTCCACCCTTACTTTTCTTACAAAGATATTCTAGGATTTGCCCTCCTTCTAGCAACCCTAATTTCTTTAGCATTATTCTCTCCTAACCTTCTTGGAGATCCAGAAAATTTTACCCCAGCTAACCCATTAGTTACCCCTCCACATATTAAACCCGAATGATATTTCCTCTTTGCCTACGCCATCCTCCGATCTATTCCTAACAA
>16_FH_eb02
ATTATACTTCCGACATTTCTACAGCATTCTCATCAGTTGCCCATATCTGCCGAGATGTAAATTATGGCTGACTAATTCGTAATATACACGCCAACGGGGCCTCTTTCTTCTTTATTTGTATTTATCTTCACATTGGACGAGGCTTATATTACGGTTCATACCTTTATAAAGAAACATGAAACGTAGGTGTTATCCTTCTTCTCTTAGTTATAATAACTGCCTTTGTTGGTTATGTTCTTCCCTGAGGACAAATATCCTTCTGAGGGGCCACCGTTATTACCAATCTCCTGTCCGCCGTCCCTTACGTAGGAGATGCACTGGTACAATGAATCTGAGGTGGCTTCTCAGTTGATAATGCTACATTAACCCGGTTCTTTGCCTTCCATTTCCTCCTCCCATTTGTCGTAGCCGCTGCAACCATGGTCCACTTAATTTTTCTACATGAAACAGGATCTAATAATCCCACAGGCCTGAACTCCGATGCCGACAAAATTTCATTCCACCCTTACTTTTCTTACAAAGATATTCTAGGATTTGCCCTCCTTCTAGCAACCCTAATTTCTTTAGCATTATTCTCTCCTAACCTTCTTGGAGATCCAGAAAATTTTACCCCAGCTAACCCATTAGTTACCCCTCCACATATTAAACCCGAATGATATTTCCTCTTTGCCTACGCCATCCTCCGATCTATTCCTAACAA
>16_FH_eb03
ATTATACTTCCGACATTTCTACAGCATTCTCATCAGTTGCCCATATCTGCCGAGATGTAAATTATGGCTGACTAATTCGTAATATACACGCCAACGGGGCCTCTTTCTTCTTTATTTGTATTTATCTTCACATTGGACGAGGCTTATATTACGGTTCATACCTTTATAAAGAAACATGAAACGTAGGTGTTATCCTTCTTCTCTTAGTTATAATAACTGCCTTTGTTGGTTATGTTCTTCCCTGAGGACAAATATCCTTCTGAGGGGCCACCGTTATTACCAATCTCCTGTCCGCCGTCCCTTACGTAGGAGATGCACTGGTACAATGAATCTGAGGTGGCTTCTCAGTTGATAATGCTACATTAACCCGGTTCTTTGCCTTCCATTTCCTCCTCCCATTTGTCGTAGCCGCTGCAACCATGGTCCACTTAATTTTTCTACATGAAACAGGATCTAATAATCCCACAGGCCTGAACTCCGATGCCGACAAAATTTCATTCCACCCTTACTTTTCTTACAAAGATATTCTAGGATTTGCCCTCCTTCTAGCAACCCTAATTTCTTTAGCATTATTCTCTCCTAACCTTCTTGGAGATCCAGAAAATTTTACCCCAGCTAACCCATTAGTTACCCCTCCACATATTAAACCCGAATGATATTTCCTCTTTGCCTACGCCATCCTCCGATCTATTCCTAACAA
>16_FH_eb04
ATTATACTTCCGACATTTCTACAGCATTCTCATCAGTTGCCCATATCTGCCGAGATGTAAATTATGGCTGACTAATTCGTAATATACACGCCAACGGGGCCTCTTTCTTCTTTATTTGTATTTATCTTCACATTGGACGAGGCTTATATTACGGTTCATACCTTTATAAAGAAACATGAAACGTAGGTGTTATCCTTCTTCTCTTAGTTATAATAACTGCCTTTGTTGGTTATGTTCTTCCCTGAGGACAAATATCCTTCTGAGGGGCCACCGTTATTACCAATCTCCTGTCCGCCGTCCCTTACGTAGGAGATGCACTGGTACAATGAATCTGAGGTGGCTTCTCAGTTGATAATGCTACATTAACCCGGTTCTTTGCCTTCCATTTCCTCCTCCCATTTGTCGTAGCCGCTGCAACCATGGTCCACTTAATTTTTCTACATGAAACAGGATCTAATAATCCCACAGGCCTGAACTCCGATGCCGACAAAATTTCATTCCACCCTTACTTTTCTTACAAAGATATTCTAGGATTTGCCCTCCTTCTAGCAACCCTAATTTCTTTAGCATTATTCTCTCCTAACCTTCTTGGAGATCCAGAAAATTTTACCCCAGCTAACCCATTAGTTACCCCTCCACATATTAAACCCGAATGATATTTCCTCTTTGCCTACGCCATCCTCCGATCTATTCCTAACAA
>16_FH_eb05
ATTATACTTCCGACATTTCTACAGCATTCTCATCAGTTGCCCATATCTGCCGAGATGTAAATTATGGCTGACTAATTCGTAATATACACGCCAACGGGGCCTCTTTCTTCTTTATTTGTATTTATCTTCACATTGGACGAGGCTTATATTACGGTTCATACCTTTATAAAGAAACATGAAACGTAGGTGTTATCCTTCTTCTCTTAGTTATAATAACTGCCTTTGTTGGTTATGTTCTTCCCTGAGGACAAATATCCTTCTGAGGGGCCACCGTTATTACCAATCTCCTGTCCGCCGTCCCTTACGTAGGAGATGCACTGGTACAATGAATCTGAGGTGGCTTCTCAGTTGATAATGCTACATTAACCCGGTTCTTTGCCTTCCATTTCCTCCTCCCATTTGTCGTAGCCGCTGCAACCATGGTCCACTTAATTTTTCTACATGAAACAGGATCTAATAATCCCACAGGCCTGAACTCCGATGCCGACAAAATTTCATTCCACCCTTACTTTTCTTACAAAGATATTCTAGGATTTGCCCTCCTTCTAGCAACCCTAATTTCTTTAGCATTATTCTCTCCTAACCTTCTTGGAGATCCAGAAAATTTTACCCCAGCTAACCCATTAGTTACCCCTCCACATATTAAACCCGAATGATATTTCCTCTTTGCCTACGCCATCCTCCGATCTATTCCTAACAA
>16_FH_eb06
ATTATACTTCCGACATTTCTACAGCATTCTCATCAGTTGCCCATATCTGCCGAGATGTAAATTATGGCTGACTAATTCGTAATATACACGCCAACGGGGCCTCTTTCTTCTTTATTTGTATTTATCTTCACATTGGACGAGGCTTATATTACGGTTCATACCTTTATAAAGAAACATGAAACGTAGGTGTTATCCTTCTTCTCTTAGTTATAATAACTGCCTTTGTTGGTTATGTTCTTCCCTGAGGACAAATATCCTTCTGAGGGGCCACCGTTATTACCAATCTCCTGTCCGCCGTCCCTTACGTAGGAGATGCACTGGTACAATGAATCTGAGGTGGCTTCTCAGTTGATAATGCTACATTAACCCGGTTCTTTGCCTTCCATTTCCTCCTCCCATTTGTCGTAGCCGCTGCAACCATGGTCCACTTAATTTTTCTACATGAAACAGGATCTAATAATCCCACAGGCCTGAACTCCGATGCCGACAAAATTTCATTCCACCCTTACTTTTCTTACAAAGATATTCTAGGATTTGCCCTCCTTCTAGCAACCCTAATTTCTTTAGCATTATTCTCTCCTAACCTTCTTGGAGATCCAGAAAATTTTACCCCAGCTAACCCATTAGTTACCCCTCCACATATTAAACCCGAATGATATTTCCTCTTTGCCTACGCCATCCTCCGATCTATTCCTAACAA
>16_FH_eb07
ATTATACTTCCGACATTTCTACAGCATTCTCATCAGTTGCCCATATCTGCCGAGATGTAAATTATGGCTGACTAATTCGTAATATACACGCCAACGGGGCCTCTTTCTTCTTTATTTGTATTTATCTTCACATTGGACGAGGCTTATATTACGGTTCATACCTTTATAAAGAAACATGAAACGTAGGTGTTATCCTTCTTCTCTTAGTTATAATAACTGCCTTTGTTGGTTATGTTCTTCCCTGAGGACAAATATCCTTCTGAGGGGCCACCGTTATTACCAATCTCCTGTCCGCCGTCCCTTACGTAGGAGATGCACTGGTACAATGAATCTGAGGTGGCTTCTCAGTTGATAATGCTACATTAACCCGGTTCTTTGCCTTCCATTTCCTCCTCCCATTTGTCGTAGCCGCTGCAACCATGGTCCACTTAATTTTTCTACATGAAACAGGATCTAATAATCCCACAGGCCTGAACTCCGATGCCGACAAAATTTCATTCCACCCTTACTTTTCTTACAAAGATATTCTAGGATTTGCCCTCCTTCTAGCAACCCTAATTTCTTTAGCATTATTCTCTCCTAACCTTCTTGGAGATCCAGAAAATTTTACCCCAGCTAACCCATTAGTTACCCCTCCACATATTAAACCCGAATGATATTTCCTCTTTGCCTACGCCATCCTCCGATCTATTCCTAACAA
>16_FH_eb08
ATTATACTTCCGACATTTCTACAGCATTCTCATCAGTTGCCCATATCTGCCGAGATGTAAATTATGGCTGACTAATTCGTAATATACACGCCAACGGGGCCTCTTTCTTCTTTATTTGTATTTATCTTCACATTGGACGAGGCTTATATTACGGTTCATACCTTTATAAAGAAACATGAAACGTAGGTGTTATCCTTCTTCTCTTAGTTATAATAACTGCCTTTGTTGGTTATGTTCTTCCCTGAGGACAAATATCCTTCTGAGGGGCCACCGTTATTACCAATCTCCTGTCCGCCGTCCCTTACGTAGGAGATGCACTGGTACAATGAATCTGAGGTGGCTTCTCAGTTGATAATGCTACATTAACCCGGTTCTTTGCCTTCCATTTCCTCCTCCCATTTGTCGTAGCCGCTGCAACCATGGTCCACTTAATTTTTCTACATGAAACAGGATCTAATAATCCCACAGGCCTGAACTCCGATGCCGACAAAATTTCATTCCACCCTTACTTTTCTTACAAAGATATTCTAGGATTTGCCCTCCTTCTAGCAACCCTAATTTCTTTAGCATTATTCTCTCCTAACCTTCTTGGAGATCCAGAAAATTTTACCCCAGCTAACCCATTAGTTACCCCTCCACATATTAAACCCGAATGATATTTCCTCTTTGCCTACGCCATCCTCCGATCTATTCCTAACAA
>16_FH_eb09
ATTATACTTCCGACATTTCTACAGCATTCTCATCAGTTGCCCATATCTGCCGAGATGTAAATTATGGCTGACTAATTCGTAATATACACGCCAACGGGGCCTCTTTCTTCTTTATTTGTATTTATCTTCACATTGGACGAGGCTTATATTACGGTTCATACCTTTATAAAGAAACATGAAACGTAGGTGTTATCCTTCTTCTCTTAGTTATAATAACTGCCTTTGTTGGTTATGTTCTTCCCTGAGGACAAATATCCTTCTGAGGGGCCACCGTTATTACCAATCTCCTGTCCGCCGTCCCTTACGTAGGAGATGCACTGGTACAATGAATCTGAGGTGGCTTCTCAGTTGATAATGCTACATTAACCCGGTTCTTTGCCTTCCATTTCCTCCTCCCATTTGTCGTAGCCGCTGCAACCATGGTCCACTTAATTTTTCTACATGAAACAGGATCTAATAATCCCACAGGCCTGAACTCCGATGCCGACAAAATTTCATTCCACCCTTACTTTTCTTACAAAGATATTCTAGGATTTGCCCTCCTTCTAGCAACCCTAATTTCTTTAGCATTATTCTCTCCTAACCTTCTTGGAGATCCAGAAAATTTTACCCCAGCTAACCCATTAGTTACCCCTCCACATATTAAACCCGAATGATATTTCCTCTTTGCCTACGCCATCCTCCGATCTATTCCTAACAA
>16_FH_eb10
ATTATACTTCCGACATTTCTACAGCATTCTCATCAGTTGCCCATATCTGCCGAGATGTAAATTATGGCTGACTAATTCGTAATATACACGCCAACGGGGCCTCTTTCTTCTTTATTTGTATTTATCTTCACATTGGACGAGGCTTATATTACGGTTCATACCTTTATAAAGAAACATGAAACGTAGGTGTTATCCTTCTTCTCTTAGTTATAATAACTGCCTTTGTTGGTTATGTTCTTCCCTGAGGACAAATATCCTTCTGAGGGGCCACCGTTATTACCAATCTCCTGTCCGCCGTCCCTTACGTAGGAGATGCACTGGTACAATGAATCTGAGGTGGCTTCTCAGTTGATAATGCTACATTAACCCGGTTCTTTGCCTTCCATTTCCTCCTCCCATTTGTCGTAGCCGCTGCAACCATGGTCCACTTAATTTTTCTACATGAAACAGGATCTAATAATCCCACAGGCCTGAACTCCGATGCCGACAAAATTTCATTCCACCCTTACTTTTCTTACAAAGATATTCTAGGATTTGCCCTCCTTCTAGCAACCCTAATTTCTTTAGCATTATTCTCTCCTAACCTTCTTGGAGATCCAGAAAATTTTACCCCAGCTAACCCATTAGTTACCCCTCCACATATTAAACCCGAATGATATTTCCTCTTTGCCTACGCCATCCTCCGATCTATTCCTAACAA
>16_FH_eb11
ATTATACTTCCGACATTTCTACAGCATTCTCATCAGTTGCCCATATCTGCCGAGATGTAAATTATGGCTGACTAATTCGTAATATACACGCCAACGGGGCCTCTTTCTTCTTTATTTGTATTTATCTTCACATTGGACGAGGCTTATATTACGGTTCATACCTTTATAAAGAAACATGAAACGTAGGTGTTATCCTTCTTCTCTTAGTTATAATAACTGCCTTTGTTGGTTATGTTCTTCCCTGAGGACAAATATCCTTCTGAGGGGCCACCGTTATTACCAATCTCCTGTCCGCCGTCCCTTACGTAGGAGATGCACTGGTACAATGAATCTGAGGTGGCTTCTCAGTTGATAATGCTACATTAACCCGGTTCTTTGCCTTCCATTTCCTCCTCCCATTTGTCGTAGCCGCTGCAACCATGGTCCACTTAATTTTTCTACATGAAACAGGATCTAATAATCCCACAGGCCTGAACTCCGATGCCGACAAAATTTCATTCCACCCTTACTTTTCTTACAAAGATATTCTAGGATTTGCCCTCCTTCTAGCAACCCTAATTTCTTTAGCATTATTCTCTCCTAACCTTCTTGGAGATCCAGAAAATTTTACCCCAGCTAACCCATTAGTTACCCCTCCACATATTAAACCCGAATGATATTTCCTCTTTGCCTACGCCATCCTCCGATCTATTCCTAACAA
>16_FH_eb12
ATTATACTTCCGACATTTCTACAGCATTCTCATCAGTTGCCCATATCTGCCGAGATGTAAATTATGGCTGACTAATTCGTAATATACACGCCAACGGGGCCTCTTTCTTCTTTATTTGTATTTATCTTCACATTGGACGAGGCTTATATTACGGTTCATACCTTTATAAAGAAACATGAAACGTAGGTGTTATCCTTCTTCTCTTAGTTATAATAACTGCCTTTGTTGGTTATGTTCTTCCCTGAGGACAAATATCCTTCTGAGGGGCCACCGTTATTACCAATCTCCTGTCCGCCGTCCCTTACGTAGGAGATGCACTGGTACAATGAATCTGAGGTGGCTTCTCAGTTGATAATGCTACATTAACCCGGTTCTTTGCCTTCCATTTCCTCCTCCCATTTGTCGTAGCCGCTGCAACCATGGTCCACTTAATTTTTCTACATGAAACAGGATCTAATAATCCCACAGGCCTGAACTCCGATGCCGACAAAATTTCATTCCACCCTTACTTTTCTTACAAAGATATTCTAGGATTTGCCCTCCTTCTAGCAACCCTAATTTCTTTAGCATTATTCTCTCCTAACCTTCTTGGAGATCCAGAAAATTTTACCCCAGCTAACCCATTAGTTACCCCTCCACATATTAAACCCGAATGATATTTCCTCTTTGCCTACGCCATCCTCCGATCTATTCCTAACAA
>16_FH_eb13
ATTATACTTCCGACATTTCTACAGCATTCTCATCAGTTGCCCATATCTGCCGAGATGTAAATTATGGCTGACTAATTCGTAATATACACGCCAACGGGGCCTCTTTCTTCTTTATTTGTATTTATCTTCACATTGGACGAGGCTTATATTACGGTTCATACCTTTATAAAGAAACATGAAACGTAGGTGTTATCCTTCTTCTCTTAGTTATAATAACTGCCTTTGTTGGTTATGTTCTTCCCTGAGGACAAATATCCTTCTGAGGGGCCACCGTTATTACCAATCTCCTGTCCGCCGTCCCTTACGTAGGAGATGCACTGGTACAATGAATCTGAGGTGGCTTCTCAGTTGATAATGCTACATTAACCCGGTTCTTTGCCTTCCATTTCCTCCTCCCATTTGTCGTAGCCGCTGCAACCATGGTCCACTTAATTTTTCTACATGAAACAGGATCTAATAATCCCACAGGCCTGAACTCCGATGCCGACAAAATTTCATTCCACCCTTACTTTTCTTACAAAGATATTCTAGGATTTGCCCTCCTTCTAGCAACCCTAATTTCTTTAGCATTATTCTCTCCTAACCTTCTTGGAGATCCAGAAAATTTTACCCCAGCTAACCCATTAGTTACCCCTCCACATATTAAACCCGAATGATATTTCCTCTTTGCCTACGCCATCCTCCGATCTATTCCTAACAA
>16_FH_eb14
ATTATACTTCCGACATTTCTACAGCATTCTCATCAGTTGCCCATATCTGCCGAGATGTAAATTATGGCTGACTAATTCGTAATATACACGCCAACGGGGCCTCTTTCTTCTTTATTTGTATTTATCTTCACATTGGACGAGGCTTATATTACGGTTCATACCTTTATAAAGAAACATGAAACGTAGGTGTTATCCTTCTTCTCTTAGTTATAATAACTGCCTTTGTTGGTTATGTTCTTCCCTGAGGACAAATATCCTTCTGAGGGGCCACCGTTATTACCAATCTCCTGTCCGCCGTCCCTTACGTAGGAGATGCACTGGTACAATGAATCTGAGGTGGCTTCTCAGTTGATAATGCTACATTAACCCGGTTCTTTGCCTTCCATTTCCTCCTCCCATTTGTCGTAGCCGCTGCAACCATGGTCCACTTAATTTTTCTACATGAAACAGGATCTAATAATCCCACAGGCCTGAACTCCGATGCCGACAAAATTTCATTCCACCCTTACTTTTCTTACAAAGATATTCTAGGATTTGCCCTCCTTCTAGCAACCCTAATTTCTTTAGCATTATTCTCTCCTAACCTTCTTGGAGATCCAGAAAATTTTACCCCAGCTAACCCATTAGTTACCCCTCCACATATTAAACCCGAATGATATTTCCTCTTTGCCTACGCCATCCTCCGATCTATTCCTAACAA
>16_FH_eb15
ATTATACTTCCGACATTTCTACAGCATTCTCATCAGTTGCCCATATCTGCCGAGATGTAAATTATGGCTGACTAATTCGTAATATACACGCCAACGGGGCCTCTTTCTTCTTTATTTGTATTTATCTTCACATTGGACGAGGCTTATATTACGGTTCATACCTTTATAAAGAAACATGAAACGTAGGTGTTATCCTTCTTCTCTTAGTTATAATAACTGCCTTTGTTGGTTATGTTCTTCCCTGAGGACAAATATCCTTCTGAGGGGCCACCGTTATTACCAATCTCCTGTCCGCCGTCCCTTACGTAGGAGATGCACTGGTACAATGAATCTGAGGTGGCTTCTCAGTTGATAATGCTACATTAACCCGGTTCTTTGCCTTCCATTTCCTCCTCCCATTTGTCGTAGCCGCTGCAACCATGGTCCACTTAATTTTTCTACATGAAACAGGATCTAATAATCCCACAGGCCTGAACTCCGATGCCGACAAAATTTCATTCCACCCTTACTTTTCTTACAAAGATATTCTAGGATTTGCCCTCCTTCTAGCAACCCTAATTTCTTTAGCATTATTCTCTCCTAACCTTCTTGGAGATCCAGAAAATTTTACCCCAGCTAACCCATTAGTTACCCCTCCACATATTAAACCCGAATGATATTTCCTCTTTGCCTACGCCATCCTCCGATCTATTCCTAACAA
>16_FH_eb16
ATTATACTTCCGACATTTCTACAGCATTCTCATCAGTTGCCCATATCTGCCGAGATGTAAATTATGGCTGACTAATTCGTAATATACACGCCAACGGGGCCTCTTTCTTCTTTATTTGTATTTATCTTCACATTGGACGAGGCTTATATTACGGTTCATACCTTTATAAAGAAACATGAAACGTAGGTGTTATCCTTCTTCTCTTAGTTATAATAACTGCCTTTGTTGGTTATGTTCTTCCCTGAGGACAAATATCCTTCTGAGGGGCCACCGTTATTACCAATCTCCTGTCCGCCGTCCCTTACGTAGGAGATGCACTGGTACAATGAATCTGAGGTGGCTTCTCAGTTGATAATGCTACATTAACCCGGTTCTTTGCCTTCCATTTCCTCCTCCCATTTGTCGTAGCCGCTGCAACCATGGTCCACTTAATTTTTCTACATGAAACAGGATCTAATAATCCCACAGGCCTGAACTCCGATGCCGACAAAATTTCATTCCACCCTTACTTTTCTTACAAAGATATTCTAGGATTTGCCCTCCTTCTAGCAACCCTAATTTCTTTAGCATTATTCTCTCCTAACCTTCTTGGAGATCCAGAAAATTTTACCCCAGCTAACCCATTAGTTACCCCTCCACATATTAAACCCGAATGATATTTCCTCTTTGCCTACGCCATCCTCCGATCTATTCCTAACAA
